# Supplementary material for: Morphometric analysis of fossil bumble bees (Hymenoptera, Apidae, Bombini) reveals their taxonomic affinities
Source: Zookeys. 2019 Nov 21;891:71–118. doi: 10.3897/zookeys.891.36027 (PMC6882928; doi:10.3897/zookeys.891.36027)
Supplement: XML Treatment for Oligobombus [file zookeys.891.36027-treatment1.xml]

<!DOCTYPE tp:taxon-treatment
  PUBLIC "-//TaxonX//DTD Taxonomic Treatment Publishing DTD v0 20100105//EN" "tax-treatment-NSO.dtd">
<tp:taxon-treatment xmlns:tp="http://www.plazi.org/taxpub"><tp:treatment-meta><kwd-group><label>Taxon classification</label><kwd><named-content xmlns:xlink="http://www.w3.org/1999/xlink" content-type="kingdom">Animalia</named-content></kwd><kwd><named-content xmlns:xlink="http://www.w3.org/1999/xlink" content-type="order">Hymenoptera</named-content></kwd><kwd><named-content xmlns:xlink="http://www.w3.org/1999/xlink" content-type="family">Apidae</named-content></kwd></kwd-group><mixed-citation publication-type="journal"><person-group><name><surname>Dehon</surname><given-names>Manuel</given-names></name><name><surname>Engel</surname><given-names>Michael S.</given-names></name><name><surname>Gérard</surname><given-names>Maxence</given-names></name><name><surname>Aytekin</surname><given-names>A. Murat</given-names></name><name><surname>Ghisbain</surname><given-names>Guillaume</given-names></name><name><surname>Williams</surname><given-names>Paul H.</given-names></name><name><surname>Rasmont</surname><given-names>Pierre</given-names></name><name><surname>Michez</surname><given-names>Denis</given-names></name></person-group><article-title>Morphometric analysis of fossil bumble bees (<tp:taxon-name><tp:taxon-name-part taxon-name-part-type="order">Hymenoptera</tp:taxon-name-part></tp:taxon-name>, <tp:taxon-name><tp:taxon-name-part taxon-name-part-type="family">Apidae</tp:taxon-name-part></tp:taxon-name>, <tp:taxon-name><tp:taxon-name-part taxon-name-part-type="tribe">Bombini</tp:taxon-name-part></tp:taxon-name>) reveals their taxonomic affinities</article-title><source>Zookeys</source><day>21</day><month>11</month><year>2019</year><volume>891</volume><fpage>71</fpage><lpage>118</lpage><pub-id pub-id-type="doi">10.3897/zookeys.891.36027</pub-id></mixed-citation></tp:treatment-meta><tp:nomenclature><label>Genus</label><tp:taxon-name><object-id xmlns:xlink="http://www.w3.org/1999/xlink" content-type="arpha" xlink:type="simple">20364784-FA13-5678-85F0-C8C2E511A100</object-id>
                <tp:taxon-name-part taxon-name-part-type="genus" reg="Oligobombus">Oligobombus</tp:taxon-name-part>
              </tp:taxon-name><tp:taxon-authority>Antropov, 2014</tp:taxon-authority></tp:nomenclature><tp:treatment-sec sec-type="type species" id="SECID0E1CAI"><title>Type species.</title><p><italic><tp:taxon-name><tp:taxon-name-part taxon-name-part-type="genus" reg="Oligobombus">Oligobombus</tp:taxon-name-part> <tp:taxon-name-part taxon-name-part-type="species" reg="cuspidatus">cuspidatus</tp:taxon-name-part></tp:taxon-name></italic> Antropov, 2014, by original designation.</p></tp:treatment-sec><tp:treatment-sec sec-type="diagnosis" id="SECID0ELDAI"><title>Diagnosis.</title><p>Sex unknown. Forewing distinctly pointed apically (apparently taphonomically altered); three submarginal cells of approximately equal sizes; marginal cell elongate, longer than distance between its apex and forewing tip, with apex roundly truncate; forewing distal membrane papillate; pterostigma short, with margin within marginal cell straight, approximately 4.0 times as long as prestigma; r-rs arising from distal part of pterostigma after its midpoint; 1rs-m straight; 2rs-m with posterior half curved apically; angle between 1rs-m and part of M inside third submarginal cell obtuse; first submarginal cell with an oblique translucent vein rs and not wider than second submarginal cell; second submarginal cell shorter than third marginal cell; third submarginal cell widest; 1m-cu slightly curved anteriorly, reaching second submarginal cell in its midpoint; 2m-cu curved anteriorly, reaching M basad 2rs-m; distance between anterior ends of 1m-cu and 2m-cu exceeding their length; basal vein slightly basad cu-a. See <xref ref-type="bibr" rid="B4">Antropov et al. (2014)</xref> for original diagnosis.</p></tp:treatment-sec><ref-list><ref id="B4"><mixed-citation xmlns:xlink="http://www.w3.org/1999/xlink" xlink:type="simple"><person-group><name name-style="western"><surname>Antropov</surname><given-names>AV</given-names></name><name name-style="western"><surname>Belokobylskij</surname><given-names>SA</given-names></name><name name-style="western"><surname>Compton</surname><given-names>SG</given-names></name><name name-style="western"><surname>Dlussky</surname><given-names>GM</given-names></name><name name-style="western"><surname>Khalaim</surname><given-names>AI</given-names></name><name name-style="western"><surname>Kolyada</surname><given-names>VA</given-names></name><name name-style="western"><surname>Kozlov</surname><given-names>MA</given-names></name><name name-style="western"><surname>Perfilieva</surname><given-names>KS</given-names></name><name name-style="western"><surname>Rasnitsyn</surname><given-names>AP</given-names></name></person-group> (<year>2014</year>) <article-title>The wasps, bees and ants (<tp:taxon-name><tp:taxon-name-part taxon-name-part-type="class">Insecta</tp:taxon-name-part></tp:taxon-name>: <tp:taxon-name><tp:taxon-name-part taxon-name-part-type="order">Vespida</tp:taxon-name-part></tp:taxon-name> = <tp:taxon-name><tp:taxon-name-part taxon-name-part-type="order">Hymenoptera</tp:taxon-name-part></tp:taxon-name>) from the Insect Limestone (Late Eocene) of the Isle of Wight, UK.</article-title><source>Earth and Environmental Science Transactions of the Royal Society of Edinburgh</source><volume>104</volume>: <fpage>335</fpage>–<lpage>446</lpage>. <ext-link xlink:type="simple" ext-link-type="doi" xlink:href="10.1017/S1755691014000103">https://doi.org/10.1017/S1755691014000103</ext-link></mixed-citation></ref></ref-list></tp:taxon-treatment>
