# Supplementary material for: Morphometric analysis of fossil bumble bees (Hymenoptera, Apidae, Bombini) reveals their taxonomic affinities
Source: Zookeys. 2019 Nov 21;891:71–118. doi: 10.3897/zookeys.891.36027 (PMC6882928; doi:10.3897/zookeys.891.36027)
Supplement: XML Treatment for Bombus (Mendacibombus) beskonakensis [file zookeys.891.36027-treatment7.xml]

<!DOCTYPE tp:taxon-treatment
  PUBLIC "-//TaxonX//DTD Taxonomic Treatment Publishing DTD v0 20100105//EN" "tax-treatment-NSO.dtd">
<tp:taxon-treatment xmlns:tp="http://www.plazi.org/taxpub"><tp:treatment-meta><kwd-group><label>Taxon classification</label><kwd><named-content xmlns:xlink="http://www.w3.org/1999/xlink" content-type="kingdom">Animalia</named-content></kwd><kwd><named-content xmlns:xlink="http://www.w3.org/1999/xlink" content-type="order">Hymenoptera</named-content></kwd><kwd><named-content xmlns:xlink="http://www.w3.org/1999/xlink" content-type="family">Apidae</named-content></kwd></kwd-group><mixed-citation publication-type="journal"><person-group><name><surname>Dehon</surname><given-names>Manuel</given-names></name><name><surname>Engel</surname><given-names>Michael S.</given-names></name><name><surname>Gérard</surname><given-names>Maxence</given-names></name><name><surname>Aytekin</surname><given-names>A. Murat</given-names></name><name><surname>Ghisbain</surname><given-names>Guillaume</given-names></name><name><surname>Williams</surname><given-names>Paul H.</given-names></name><name><surname>Rasmont</surname><given-names>Pierre</given-names></name><name><surname>Michez</surname><given-names>Denis</given-names></name></person-group><article-title>Morphometric analysis of fossil bumble bees (<tp:taxon-name><tp:taxon-name-part taxon-name-part-type="order">Hymenoptera</tp:taxon-name-part></tp:taxon-name>, <tp:taxon-name><tp:taxon-name-part taxon-name-part-type="family">Apidae</tp:taxon-name-part></tp:taxon-name>, <tp:taxon-name><tp:taxon-name-part taxon-name-part-type="tribe">Bombini</tp:taxon-name-part></tp:taxon-name>) reveals their taxonomic affinities</article-title><source>Zookeys</source><day>21</day><month>11</month><year>2019</year><volume>891</volume><fpage>71</fpage><lpage>118</lpage><pub-id pub-id-type="doi">10.3897/zookeys.891.36027</pub-id></mixed-citation></tp:treatment-meta><tp:nomenclature><tp:taxon-name><object-id xmlns:xlink="http://www.w3.org/1999/xlink" content-type="arpha" xlink:type="simple">FE696027-FDB2-5964-95F8-79E0A31272A6</object-id>
                  <tp:taxon-name-part taxon-name-part-type="genus" reg="Bombus">Bombus</tp:taxon-name-part> (<tp:taxon-name-part taxon-name-part-type="subgenus" reg="Mendacibombus">Mendacibombus</tp:taxon-name-part>) <tp:taxon-name-part taxon-name-part-type="species" reg="beskonakensis">beskonakensis</tp:taxon-name-part></tp:taxon-name><tp:taxon-authority>(Nel &amp; Petrulevičius, 2003)</tp:taxon-authority><tp:taxon-status xmlns:xlink="http://www.w3.org/1999/xlink" xlink:type="simple">comb. nov.</tp:taxon-status></tp:nomenclature><tp:treatment-sec sec-type="Holotype" id="SECID0EH5AI"><title>Holotype.</title><p>Female worker. MNHN-LP-B.47780 (BK349, coll. Paichelier, in 1977), part and counterpart, deposited in the Laboratoire de Palaeontologie, Muséum national d’Histoire naturelle, Paris, France. Type specimen has been located and revised (Figs <xref ref-type="fig" rid="F1">1E</xref>, <xref ref-type="fig" rid="F3">3E</xref>).</p></tp:treatment-sec><tp:treatment-sec sec-type="Type strata and locality" id="SECID0EV5AI"><title>Type strata and locality.</title><p>Oligocene-Miocene boundary, 22.5 Ma, volcano-sedimentary paleolake, BesKonak Basin, Anatolia, Turkey (<xref ref-type="bibr" rid="B94">Paichelier et al. 1978</xref>).</p></tp:treatment-sec><tp:treatment-sec sec-type="diagnosis" id="SECID0E65AI"><title>Diagnosis.</title><p>Habitus and hind and forewing venation similar to those of extant <tp:taxon-name><tp:taxon-name-part taxon-name-part-type="tribe">Bombini</tp:taxon-name-part></tp:taxon-name>, with pterostigma short but longer than prestigma, and metatibial spurs not visible as preserved (seemingly obscured by leg orientation). Short process of proximal posterior corner of metabasitarsus apparently preserved. See <xref ref-type="bibr" rid="B89">Nel and Petrulevičius (2003)</xref> for original diagnosis.</p></tp:treatment-sec><tp:treatment-sec sec-type="description" id="SECID0EO6AI"><title>Description.</title><p>Wing membrane red-brown, setose throughout; forewing length 15.0 mm; maximum width 5.2 mm as preserved; pterostigma slightly longer than prestigma, with posterior margin aligned with vein Sc+R; marginal cell with apex closed by strong vein; three submarginal cells of approximately same size; basal vein long, oblique and slightly curved in its base, slightly basad cu-a; cu-a straight; 1m-cu strongly curved apically in its anterior half, reaching second submarginal cell near midpoint; 2m-cu curved apically, reaching M basad to 2rs-m; second abscissa of Rs slightly double-curved; 1rs-m almost straight; 2rs-m with posterior half curved apically; prosoma length 6.3 mm, covered with long and dark hair; mouthparts not preserved, except for galea which is elongate; antennae approximately 3.5 mm long, with nine or ten visible flagellomeres, scape and pedicel poorly preserved; mesosoma length 8.0 mm, height 5.0 mm; metafemur length 4.2 mm, width 1.4 mm, with long curved hair; metatibia length 4.5 mm, width 1.8 mm, with corbicula; metabasitibial plate absent; metatibial spurs not visible as preserved (apparently owing to leg orientation); metabasitarsus length 2.7 mm, width 1.7 mm, with auricle preserved; arolia and claws not visible as preserved; metasoma length 9.0 mm, height 4.5 mm, covered with short setae. See <xref ref-type="bibr" rid="B89">Nel and Petrulevičius (2003)</xref> for original description.</p></tp:treatment-sec><tp:treatment-sec sec-type="comments" id="SECID0EY6AI"><title>Comments.</title><p>The fossil was first described as <italic><tp:taxon-name><tp:taxon-name-part taxon-name-part-type="genus" reg="Oligoapis">Oligoapis</tp:taxon-name-part> <tp:taxon-name-part taxon-name-part-type="species" reg="beskonakensis">beskonakensis</tp:taxon-name-part></tp:taxon-name></italic> by <xref ref-type="bibr" rid="B89">Nel and Petrulevičius (2003)</xref>. The specimen is remarkably similar to extant <tp:taxon-name><tp:taxon-name-part taxon-name-part-type="tribe">Bombini</tp:taxon-name-part></tp:taxon-name> in terms of its habitus and wing venation. However, the authors decided to place it in a separate genus of an undetermined corbiculate tribe owing to its pterostigma smaller than the prestigma, and by the putative absence of metatibial spurs. The absence of metatibial spurs is merely due to the lack of preservation and not to the definitive absence of spurs, and therefore this character cannot be evaluated. The metatibia is preserved with its outer surface exposed and the presence of spurs (particularly if they were reduced in size) on the inner anterior angle could not be observed in this orientation. In extant species of <italic><tp:taxon-name><tp:taxon-name-part taxon-name-part-type="genus" reg="Mendacibombus">Mendacibombus</tp:taxon-name-part></tp:taxon-name></italic>, females are characterized by a few long bristles emerging from the outer surface of the metatibia, by a metatibia with the outer surface imbricate, i.e. coarsely sculptured, as well as by an unusually short (i.e., for <italic><tp:taxon-name><tp:taxon-name-part taxon-name-part-type="genus" reg="Bombus">Bombus</tp:taxon-name-part></tp:taxon-name></italic> s. l.) process of the proximal posterior corner of the metabasitarsus (<xref ref-type="bibr" rid="B137">Williams et al. 2008</xref>, <xref ref-type="bibr" rid="B139">2016</xref>). In the fossil, the long bristles emerging from the outer surface of the metatibia are not visible, while the short process of the proximal posterior corner of the metabasitarsus appears to be present. Furthermore, it is challenging to assess if the metatibia outer surface is coarsely sculptured due to the taphonomy of the specimen.</p><p>We consider the fossil as a stem group within <italic><tp:taxon-name><tp:taxon-name-part taxon-name-part-type="genus" reg="Mendacibombus">Mendacibombus</tp:taxon-name-part></tp:taxon-name></italic> and thus synonymize <tp:taxon-name><tp:taxon-name-part taxon-name-part-type="genus" reg="Oligoapis">Oligoapis</tp:taxon-name-part></tp:taxon-name> under that subgenus. Like <tp:taxon-name><tp:taxon-name-part taxon-name-part-type="genus" reg="Oligoapis">Oligoapis</tp:taxon-name-part></tp:taxon-name>, <italic><tp:taxon-name><tp:taxon-name-part taxon-name-part-type="genus" reg="Mendacibombus">Mendacibombus</tp:taxon-name-part></tp:taxon-name></italic> has a relatively reduced pterostigma, further emphasizing the similarity between these groups. Interestingly, this species from the Oligocene-Miocene boundary (i.e., 22.5 Ma) comes from a deposit near the estimated Old World origin of this subgenus (<xref ref-type="bibr" rid="B139">Williams et al. 2016</xref>). Because of the overall morphological assessment we place the species as a stem group within <italic><tp:taxon-name><tp:taxon-name-part taxon-name-part-type="genus" reg="Mendacibombus">Mendacibombus</tp:taxon-name-part></tp:taxon-name></italic>.</p></tp:treatment-sec><tp:treatment-sec><!--Section generated to contain objects referenced in tp:taxon-treatment.--><fig id="F1" position="float" orientation="portrait"><object-id xmlns:xlink="http://www.w3.org/1999/xlink" content-type="doi" xlink:type="simple">10.3897/zookeys.891.36027.figure1</object-id><object-id xmlns:xlink="http://www.w3.org/1999/xlink" content-type="arpha" xlink:type="simple">4995C907-0070-5EC8-9C0A-57D40E715FC9</object-id><label>Figure 1.</label><caption><p>Representative fossil bumble bees <bold>A</bold><italic><tp:taxon-name><tp:taxon-name-part taxon-name-part-type="genus" reg="Oligobombus">Oligobombus</tp:taxon-name-part> <tp:taxon-name-part taxon-name-part-type="species" reg="cuspidatus">cuspidatus</tp:taxon-name-part></tp:taxon-name></italic> (photograph by <xref ref-type="bibr" rid="B4">Antropov et al. (2014)</xref>) <bold>B</bold> Holotype of <italic><tp:taxon-name><tp:taxon-name-part taxon-name-part-type="genus" reg="Calyptapis">Calyptapis</tp:taxon-name-part> <tp:taxon-name-part taxon-name-part-type="species" reg="florissantensis">florissantensis</tp:taxon-name-part></tp:taxon-name></italic> (photograph by Manuel Dehon) <bold>C</bold><italic><tp:taxon-name><tp:taxon-name-part taxon-name-part-type="genus" reg="Calyptapis">C.</tp:taxon-name-part> <tp:taxon-name-part taxon-name-part-type="species" reg="florissantensis">florissantensis</tp:taxon-name-part></tp:taxon-name></italic> (photograph by Talia S. Karim) <bold>D</bold><tp:taxon-name><tp:taxon-name-part taxon-name-part-type="genus" reg="Bombus">Bombus</tp:taxon-name-part> (<tp:taxon-name-part taxon-name-part-type="subgenus" reg="Paraelectrobombus">Paraelectrobombus</tp:taxon-name-part>) <tp:taxon-name-part taxon-name-part-type="species" reg="patriciae">patriciae</tp:taxon-name-part></tp:taxon-name> (photograph by Gaëlle Doitteau) <bold>E</bold><tp:taxon-name><tp:taxon-name-part taxon-name-part-type="genus" reg="Bombus">B.</tp:taxon-name-part> (<tp:taxon-name-part taxon-name-part-type="subgenus" reg="Mendacibombus">Mendacibombus</tp:taxon-name-part>) <tp:taxon-name-part taxon-name-part-type="species" reg="beskonakensis">beskonakensis</tp:taxon-name-part></tp:taxon-name> (photograph by Gaëlle Doitteau).</p></caption><graphic xmlns:xlink="http://www.w3.org/1999/xlink" xlink:href="zookeys-891-071-g001.jpg" position="float" orientation="portrait" xlink:type="simple" id="oo_358113.jpg"><uri content-type="original_file" xlink:type="simple">https://binary.pensoft.net/fig/358113</uri></graphic></fig><fig id="F3" position="float" orientation="portrait"><object-id xmlns:xlink="http://www.w3.org/1999/xlink" content-type="doi" xlink:type="simple">10.3897/zookeys.891.36027.figure3</object-id><object-id xmlns:xlink="http://www.w3.org/1999/xlink" content-type="arpha" xlink:type="simple">A0278C38-BAF4-5072-B265-67CF01F8833B</object-id><label>Figure 3.</label><caption><p>Forewing drawings of the fossil bumble bees studied herein. Some forewings were mirrored to enable comparison across all specimens <bold>A</bold><italic><tp:taxon-name><tp:taxon-name-part taxon-name-part-type="genus" reg="Oligobombus">Oligobombus</tp:taxon-name-part> <tp:taxon-name-part taxon-name-part-type="species" reg="cuspidatus">cuspidatus</tp:taxon-name-part></tp:taxon-name></italic> (mirrored) <bold>B</bold> Holotype of <italic><tp:taxon-name><tp:taxon-name-part taxon-name-part-type="genus" reg="Calyptapis">Calyptapis</tp:taxon-name-part> <tp:taxon-name-part taxon-name-part-type="species" reg="florissantensis">florissantensis</tp:taxon-name-part></tp:taxon-name></italic> (mirrored) <bold>C</bold><italic><tp:taxon-name><tp:taxon-name-part taxon-name-part-type="genus" reg="Calyptapis">C.</tp:taxon-name-part> <tp:taxon-name-part taxon-name-part-type="species" reg="florissantensis">florissantensis</tp:taxon-name-part></tp:taxon-name></italic><bold>D</bold><tp:taxon-name><tp:taxon-name-part taxon-name-part-type="genus" reg="Bombus">Bombus</tp:taxon-name-part> (<tp:taxon-name-part taxon-name-part-type="subgenus" reg="Paraelectrobombus">Paraelectrobombus</tp:taxon-name-part>) <tp:taxon-name-part taxon-name-part-type="species" reg="patriciae">patriciae</tp:taxon-name-part></tp:taxon-name> (mirrored) <bold>E</bold><tp:taxon-name><tp:taxon-name-part taxon-name-part-type="genus" reg="Bombus">B.</tp:taxon-name-part> (<tp:taxon-name-part taxon-name-part-type="subgenus" reg="Mendacibombus">Mendacibombus</tp:taxon-name-part>) <tp:taxon-name-part taxon-name-part-type="species" reg="beskonakensis">beskonakensis</tp:taxon-name-part></tp:taxon-name><bold>F</bold><tp:taxon-name><tp:taxon-name-part taxon-name-part-type="genus" reg="Bombus">B.</tp:taxon-name-part> (<tp:taxon-name-part taxon-name-part-type="subgenus" reg="Cullumanobombus">Cullumanobombus</tp:taxon-name-part>) <tp:taxon-name-part taxon-name-part-type="species" reg="trophonius">trophonius</tp:taxon-name-part></tp:taxon-name> (mirrored) <bold>G</bold><tp:taxon-name><tp:taxon-name-part taxon-name-part-type="genus" reg="Bombus">B.</tp:taxon-name-part> (<tp:taxon-name-part taxon-name-part-type="subgenus" reg="Cullumanobombus">Cullumanobombus</tp:taxon-name-part>) <tp:taxon-name-part taxon-name-part-type="species" reg="randeckensis">randeckensis</tp:taxon-name-part></tp:taxon-name> (mirrored) <bold>H</bold><italic><tp:taxon-name><tp:taxon-name-part taxon-name-part-type="genus" reg="Bombus">B.</tp:taxon-name-part> <tp:taxon-name-part taxon-name-part-type="species" reg="vetustus">vetustus</tp:taxon-name-part></tp:taxon-name></italic><bold>I</bold><tp:taxon-name><tp:taxon-name-part taxon-name-part-type="genus" reg="Bombus">B.</tp:taxon-name-part> (<tp:taxon-name-part taxon-name-part-type="subgenus" reg="Cullumanobombus">Cullumanobombus</tp:taxon-name-part>) <tp:taxon-name-part taxon-name-part-type="species" reg="pristinus">pristinus</tp:taxon-name-part></tp:taxon-name> (mirrored) <bold>J</bold><tp:taxon-name><tp:taxon-name-part taxon-name-part-type="genus" reg="Bombus">B.</tp:taxon-name-part> (<tp:taxon-name-part taxon-name-part-type="subgenus" reg="Melanobombus">Melanobombus</tp:taxon-name-part>) <tp:taxon-name-part taxon-name-part-type="species" reg="cerdanyensis">cerdanyensis</tp:taxon-name-part></tp:taxon-name>.</p></caption><graphic xmlns:xlink="http://www.w3.org/1999/xlink" xlink:href="zookeys-891-071-g003.jpg" position="float" orientation="portrait" xlink:type="simple" id="oo_358115.jpg"><uri content-type="original_file" xlink:type="simple">https://binary.pensoft.net/fig/358115</uri></graphic></fig></tp:treatment-sec><ref-list><ref id="B4"><mixed-citation xmlns:xlink="http://www.w3.org/1999/xlink" xlink:type="simple"><person-group><name name-style="western"><surname>Antropov</surname><given-names>AV</given-names></name><name name-style="western"><surname>Belokobylskij</surname><given-names>SA</given-names></name><name name-style="western"><surname>Compton</surname><given-names>SG</given-names></name><name name-style="western"><surname>Dlussky</surname><given-names>GM</given-names></name><name name-style="western"><surname>Khalaim</surname><given-names>AI</given-names></name><name name-style="western"><surname>Kolyada</surname><given-names>VA</given-names></name><name name-style="western"><surname>Kozlov</surname><given-names>MA</given-names></name><name name-style="western"><surname>Perfilieva</surname><given-names>KS</given-names></name><name name-style="western"><surname>Rasnitsyn</surname><given-names>AP</given-names></name></person-group> (<year>2014</year>) <article-title>The wasps, bees and ants (<tp:taxon-name><tp:taxon-name-part taxon-name-part-type="class">Insecta</tp:taxon-name-part></tp:taxon-name>: <tp:taxon-name><tp:taxon-name-part taxon-name-part-type="order">Vespida</tp:taxon-name-part></tp:taxon-name> = <tp:taxon-name><tp:taxon-name-part taxon-name-part-type="order">Hymenoptera</tp:taxon-name-part></tp:taxon-name>) from the Insect Limestone (Late Eocene) of the Isle of Wight, UK.</article-title><source>Earth and Environmental Science Transactions of the Royal Society of Edinburgh</source><volume>104</volume>: <fpage>335</fpage>–<lpage>446</lpage>. <ext-link xlink:type="simple" ext-link-type="doi" xlink:href="10.1017/S1755691014000103">https://doi.org/10.1017/S1755691014000103</ext-link></mixed-citation></ref><ref id="B94"><mixed-citation xmlns:xlink="http://www.w3.org/1999/xlink" xlink:type="simple"><person-group><name name-style="western"><surname>Paichelier</surname><given-names>J-C</given-names></name><name name-style="western"><surname>De Broin</surname><given-names>F</given-names></name><name name-style="western"><surname>Gaudant</surname><given-names>J</given-names></name><name name-style="western"><surname>Mourer-Chauvire</surname><given-names>C</given-names></name><name name-style="western"><surname>Rage</surname><given-names>JC</given-names></name><name name-style="western"><surname>Vergnaud-Grazzini</surname><given-names>C</given-names></name></person-group> (<year>1978</year>) <article-title>Le bassin lacustre de Bes-Konak (Anatolie, Turquie). Géologie et introduction à la paléontologie des vertébrés.</article-title><source>Geobios</source><volume>11</volume>: <fpage>43</fpage>–<lpage>65</lpage>. <ext-link xlink:type="simple" ext-link-type="doi" xlink:href="10.1016/S0016-6995(78)80018-7">https://doi.org/10.1016/S0016-6995(78)80018-7</ext-link></mixed-citation></ref><ref id="B89"><mixed-citation xmlns:xlink="http://www.w3.org/1999/xlink" xlink:type="simple"><person-group><name name-style="western"><surname>Nel</surname><given-names>A</given-names></name><name name-style="western"><surname>Petrulevičius</surname><given-names>JF</given-names></name></person-group> (<year>2003</year>) <article-title>New Palaeogene bees from Europe and Asia.</article-title><source>Alcheringa</source><volume>27</volume>: <fpage>227</fpage>–<lpage>293</lpage>. <ext-link xlink:type="simple" ext-link-type="doi" xlink:href="10.1080/03115510308619108">https://doi.org/10.1080/03115510308619108</ext-link></mixed-citation></ref><ref id="B137"><mixed-citation xmlns:xlink="http://www.w3.org/1999/xlink" xlink:type="simple"><person-group><name name-style="western"><surname>Williams</surname><given-names>PH</given-names></name><name name-style="western"><surname>Cameron</surname><given-names>SA</given-names></name><name name-style="western"><surname>Hines</surname><given-names>HM</given-names></name><name name-style="western"><surname>Cederberg</surname><given-names>B</given-names></name><name name-style="western"><surname>Rasmont</surname><given-names>P</given-names></name></person-group> (<year>2008</year>) <article-title>A simplified subgeneric classification of the bumblebees (genus <italic><tp:taxon-name><tp:taxon-name-part taxon-name-part-type="genus">Bombus</tp:taxon-name-part></tp:taxon-name></italic>).</article-title><source>Apidologie</source><volume>39</volume>: <fpage>46</fpage>–<lpage>74</lpage>. <ext-link xlink:type="simple" ext-link-type="doi" xlink:href="10.1051/apido:2007052">https://doi.org/10.1051/apido:2007052</ext-link></mixed-citation></ref><ref id="B139"><mixed-citation xmlns:xlink="http://www.w3.org/1999/xlink" xlink:type="simple"><person-group><name name-style="western"><surname>Williams</surname><given-names>PH</given-names></name><name name-style="western"><surname>Huang</surname><given-names>J</given-names></name><name name-style="western"><surname>Rasmont</surname><given-names>P</given-names></name><name name-style="western"><surname>An</surname><given-names>J</given-names></name></person-group> (<year>2016</year>) <article-title>Early-diverging bumblebees from across the roof of the world: the high-mountain subgenus <tp:taxon-name><tp:taxon-name-part taxon-name-part-type="genus"/><tp:taxon-name-part taxon-name-part-type="subgenus">Mendacibombus</tp:taxon-name-part></tp:taxon-name> revised from species’ gene coalescence and morphology (<tp:taxon-name><tp:taxon-name-part taxon-name-part-type="order">Hymenoptera</tp:taxon-name-part></tp:taxon-name>, <tp:taxon-name><tp:taxon-name-part taxon-name-part-type="family">Apidae</tp:taxon-name-part></tp:taxon-name>).</article-title><source>Zootaxa</source><volume>4204</volume>(<issue>1</issue>): <fpage>1</fpage>–<lpage>72</lpage>. <ext-link xlink:type="simple" ext-link-type="doi" xlink:href="10.11646/zootaxa.4204.1.1">https://doi.org/10.11646/zootaxa.4204.1.1</ext-link></mixed-citation></ref></ref-list></tp:taxon-treatment>
