# Supplementary material for: Morphometric analysis of fossil bumble bees (Hymenoptera, Apidae, Bombini) reveals their taxonomic affinities
Source: Zookeys. 2019 Nov 21;891:71–118. doi: 10.3897/zookeys.891.36027 (PMC6882928; doi:10.3897/zookeys.891.36027)
Supplement: XML Treatment for Bombus (Cullumanobombus) trophonius [file zookeys.891.36027-treatment8.xml]

<!DOCTYPE tp:taxon-treatment
  PUBLIC "-//TaxonX//DTD Taxonomic Treatment Publishing DTD v0 20100105//EN" "tax-treatment-NSO.dtd">
<tp:taxon-treatment xmlns:tp="http://www.plazi.org/taxpub"><tp:treatment-meta><kwd-group><label>Taxon classification</label><kwd><named-content xmlns:xlink="http://www.w3.org/1999/xlink" content-type="kingdom">Animalia</named-content></kwd><kwd><named-content xmlns:xlink="http://www.w3.org/1999/xlink" content-type="order">Hymenoptera</named-content></kwd><kwd><named-content xmlns:xlink="http://www.w3.org/1999/xlink" content-type="family">Apidae</named-content></kwd></kwd-group><mixed-citation publication-type="journal"><person-group><name><surname>Dehon</surname><given-names>Manuel</given-names></name><name><surname>Engel</surname><given-names>Michael S.</given-names></name><name><surname>Gérard</surname><given-names>Maxence</given-names></name><name><surname>Aytekin</surname><given-names>A. Murat</given-names></name><name><surname>Ghisbain</surname><given-names>Guillaume</given-names></name><name><surname>Williams</surname><given-names>Paul H.</given-names></name><name><surname>Rasmont</surname><given-names>Pierre</given-names></name><name><surname>Michez</surname><given-names>Denis</given-names></name></person-group><article-title>Morphometric analysis of fossil bumble bees (<tp:taxon-name><tp:taxon-name-part taxon-name-part-type="order">Hymenoptera</tp:taxon-name-part></tp:taxon-name>, <tp:taxon-name><tp:taxon-name-part taxon-name-part-type="family">Apidae</tp:taxon-name-part></tp:taxon-name>, <tp:taxon-name><tp:taxon-name-part taxon-name-part-type="tribe">Bombini</tp:taxon-name-part></tp:taxon-name>) reveals their taxonomic affinities</article-title><source>Zookeys</source><day>21</day><month>11</month><year>2019</year><volume>891</volume><fpage>71</fpage><lpage>118</lpage><pub-id pub-id-type="doi">10.3897/zookeys.891.36027</pub-id></mixed-citation></tp:treatment-meta><tp:nomenclature><tp:taxon-name><object-id xmlns:xlink="http://www.w3.org/1999/xlink" content-type="arpha" xlink:type="simple">7C3C02D5-6CD4-557C-B95B-C15FC56225DA</object-id>
                <tp:taxon-name-part taxon-name-part-type="genus" reg="Bombus">Bombus</tp:taxon-name-part> (<tp:taxon-name-part taxon-name-part-type="subgenus" reg="Cullumanobombus">Cullumanobombus</tp:taxon-name-part>) <tp:taxon-name-part taxon-name-part-type="species" reg="trophonius">trophonius</tp:taxon-name-part></tp:taxon-name><tp:taxon-authority>Prokop, Dehon, Michez &amp; Engel, 2017</tp:taxon-authority></tp:nomenclature><tp:treatment-sec sec-type="Holotype" id="SECID0EEEBI"><title>Holotype.</title><p>Female. ZD0003 (coll. Bílina mine). Type specimen has been located and revised (Figs <xref ref-type="fig" rid="F2">2A</xref>, <xref ref-type="fig" rid="F3">3F</xref>).</p></tp:treatment-sec><tp:treatment-sec sec-type="Type strata and locality" id="SECID0ESEBI"><title>Type strata and locality.</title><p>Lower Miocene (i.e., 20.0 Ma), Clayey Superseam Horizon, Bílina mine, Czech Republic.</p></tp:treatment-sec><tp:treatment-sec sec-type="diagnosis" id="SECID0EXEBI"><title>Diagnosis.</title><p>The fossil has a wing pattern most similar to <tp:taxon-name><tp:taxon-name-part taxon-name-part-type="genus" reg="Bombus">B.</tp:taxon-name-part> (<tp:taxon-name-part taxon-name-part-type="subgenus" reg="Cullumanobombus">Cullumanobombus</tp:taxon-name-part>) <tp:taxon-name-part taxon-name-part-type="species" reg="rufocinctus">rufocinctus</tp:taxon-name-part></tp:taxon-name> Cresson (Milliron 1973; <xref ref-type="bibr" rid="B138">Williams et al. 2014</xref>). Moreover, both species display a similar combination of 3Rs about as long as r-rs but shorter than 4Rs, a basal vein basad 1cu-a, a vein 2Rs arched posteriorly but not as greatly prolonged proximally as in several other species of <italic><tp:taxon-name><tp:taxon-name-part taxon-name-part-type="genus" reg="Cullumanobombus">Cullumanobombus</tp:taxon-name-part></tp:taxon-name></italic> (e.g., <xref ref-type="bibr" rid="B83">Milliron 1971</xref>), and a vein 1m-cu entering second submarginal cell near midpoint. However, the convex pterostigmal border within the marginal cell, less apically narrowed marginal cell, and less arched 2rs-m minimally serve to distinguish the fossil species from <italic><tp:taxon-name><tp:taxon-name-part taxon-name-part-type="genus" reg="Bombus">B.</tp:taxon-name-part> <tp:taxon-name-part taxon-name-part-type="species" reg="rufocinctus">rufocinctus</tp:taxon-name-part></tp:taxon-name></italic>. See <xref ref-type="bibr" rid="B106">Prokop et al. (2003)</xref> and <xref ref-type="bibr" rid="B107">Prokop et al. (2017)</xref> for original diagnosis.</p></tp:treatment-sec><tp:treatment-sec sec-type="description" id="SECID0ENGBI"><title>Description.</title><p>Wings and integument black as preserved; forewing total length 14.6 mm; maximum width 5.10 mm; basal vein weakly arched basally, comparatively straight along length, basad cu-a by about vein width, in line with 1Rs; M+Rs originating anteriad, 1Rs slightly shorter than r-rs; pterostigma short, slightly longer than wide, tapering inside of marginal cell, border inside marginal cell convex, prestigma nearly as long as pterostigma; marginal cell length 5.1 mm, width 1.1 mm, free portion slightly shorter than portion bordering submarginal cells, apex rounded and offset from anterior wing margin by much more than vein width, not appendiculate; 2Rs strongly arched basally and slightly arched outward; r-rs about as long as 3Rs; 4Rs slightly longer than 3Rs; three submarginal cells of approximately same sizes, albeit third slightly larger than first or second; first submarginal cell length 0.9 mm (as measured from origin of M+Rs to juncture of r-rs and Rs), width 1.0 mm (as measured from Rs+M to pterostigma); second submarginal cell length 1.3 mm (as measured from juncture of Rs+M and M to juncture of Rs and 1rs-m), width 0.9 mm (as measured from midpoint on M between 1m-cu and 1rs-m to juncture of r-rs and Rs); third submarginal cell length 1.6 mm (as measured from juncture of 1rs-m and M to juncture of M and 2rs-m), width 1.2 mm (as measured from juncture of M and 2m-cu to juncture of 2rs-m and Rs); 1rs-m straight; 2rs-m arched distally in posterior half; 1m-cu distinctly angulate anteriorly near M, entering second submarginal cell near cell’s midlength; 2m-cu slightly arched apically, meeting third submarginal cell at cell’s apical fifth of length. Hind wing length 9.4 mm, width 2.6 mm. Preserved portion of mesosoma and legs difficult to describe, although portion of metatibial corbicula preserved (basal quarter to third), and sclerites with numerous, long setae. See <xref ref-type="bibr" rid="B106">Prokop et al. (2003)</xref> and <xref ref-type="bibr" rid="B107">Prokop et al. (2017)</xref> for original description.</p><fig id="F2" position="float" orientation="portrait"><object-id xmlns:xlink="http://www.w3.org/1999/xlink" content-type="doi" xlink:type="simple">10.3897/zookeys.891.36027.figure2</object-id><object-id xmlns:xlink="http://www.w3.org/1999/xlink" content-type="arpha" xlink:type="simple">D636CBA1-F704-5333-80AD-5BCDB0F5DC8D</object-id><label>Figure 2.</label><caption><p>Representative fossil bumble bees <bold>A</bold><tp:taxon-name><tp:taxon-name-part taxon-name-part-type="genus" reg="Bombus">Bombus</tp:taxon-name-part> (<tp:taxon-name-part taxon-name-part-type="subgenus" reg="Cullumanobombus">Cullumanobombus</tp:taxon-name-part>) <tp:taxon-name-part taxon-name-part-type="species" reg="trophonius">trophonius</tp:taxon-name-part></tp:taxon-name> (photograph by Jakup Prokop) <bold>B</bold><tp:taxon-name><tp:taxon-name-part taxon-name-part-type="genus" reg="Bombus">B.</tp:taxon-name-part> (<tp:taxon-name-part taxon-name-part-type="subgenus" reg="Cullumanobombus">Cullumanobombus</tp:taxon-name-part>) <tp:taxon-name-part taxon-name-part-type="species" reg="randeckensis">randeckensis</tp:taxon-name-part></tp:taxon-name> (photograph by Torsten Wappler) <bold>C</bold><italic><tp:taxon-name><tp:taxon-name-part taxon-name-part-type="genus" reg="Bombus">B.</tp:taxon-name-part> <tp:taxon-name-part taxon-name-part-type="species" reg="vetustus">vetustus</tp:taxon-name-part></tp:taxon-name></italic> (photograph by Alexandr P. Rasnitsyn) <bold>D</bold><tp:taxon-name><tp:taxon-name-part taxon-name-part-type="genus" reg="Bombus">B.</tp:taxon-name-part> (<tp:taxon-name-part taxon-name-part-type="subgenus" reg="Cullumanobombus">Cullumanobombus</tp:taxon-name-part>) <tp:taxon-name-part taxon-name-part-type="species" reg="pristinus">pristinus</tp:taxon-name-part></tp:taxon-name> (photograph by Irene Zorn and Monika Brüggeman-Ledolter) <bold>E</bold><tp:taxon-name><tp:taxon-name-part taxon-name-part-type="genus" reg="Bombus">B.</tp:taxon-name-part> (<tp:taxon-name-part taxon-name-part-type="subgenus" reg="Melanobombus">Melanobombus</tp:taxon-name-part>) <tp:taxon-name-part taxon-name-part-type="species" reg="cerdanyensis">cerdanyensis</tp:taxon-name-part></tp:taxon-name> (photograph by Thibaut De Meulemeester).</p></caption><graphic xmlns:xlink="http://www.w3.org/1999/xlink" xlink:href="zookeys-891-071-g002.jpg" position="float" orientation="portrait" xlink:type="simple" id="oo_358114.jpg"><uri content-type="original_file" xlink:type="simple">https://binary.pensoft.net/fig/358114</uri></graphic></fig><fig id="F3" position="float" orientation="portrait"><object-id xmlns:xlink="http://www.w3.org/1999/xlink" content-type="doi" xlink:type="simple">10.3897/zookeys.891.36027.figure3</object-id><object-id xmlns:xlink="http://www.w3.org/1999/xlink" content-type="arpha" xlink:type="simple">A0278C38-BAF4-5072-B265-67CF01F8833B</object-id><label>Figure 3.</label><caption><p>Forewing drawings of the fossil bumble bees studied herein. Some forewings were mirrored to enable comparison across all specimens <bold>A</bold><italic><tp:taxon-name><tp:taxon-name-part taxon-name-part-type="genus" reg="Oligobombus">Oligobombus</tp:taxon-name-part> <tp:taxon-name-part taxon-name-part-type="species" reg="cuspidatus">cuspidatus</tp:taxon-name-part></tp:taxon-name></italic> (mirrored) <bold>B</bold> Holotype of <italic><tp:taxon-name><tp:taxon-name-part taxon-name-part-type="genus" reg="Calyptapis">Calyptapis</tp:taxon-name-part> <tp:taxon-name-part taxon-name-part-type="species" reg="florissantensis">florissantensis</tp:taxon-name-part></tp:taxon-name></italic> (mirrored) <bold>C</bold><italic><tp:taxon-name><tp:taxon-name-part taxon-name-part-type="genus" reg="Calyptapis">C.</tp:taxon-name-part> <tp:taxon-name-part taxon-name-part-type="species" reg="florissantensis">florissantensis</tp:taxon-name-part></tp:taxon-name></italic><bold>D</bold><tp:taxon-name><tp:taxon-name-part taxon-name-part-type="genus" reg="Bombus">Bombus</tp:taxon-name-part> (<tp:taxon-name-part taxon-name-part-type="subgenus" reg="Paraelectrobombus">Paraelectrobombus</tp:taxon-name-part>) <tp:taxon-name-part taxon-name-part-type="species" reg="patriciae">patriciae</tp:taxon-name-part></tp:taxon-name> (mirrored) <bold>E</bold><tp:taxon-name><tp:taxon-name-part taxon-name-part-type="genus" reg="Bombus">B.</tp:taxon-name-part> (<tp:taxon-name-part taxon-name-part-type="subgenus" reg="Mendacibombus">Mendacibombus</tp:taxon-name-part>) <tp:taxon-name-part taxon-name-part-type="species" reg="beskonakensis">beskonakensis</tp:taxon-name-part></tp:taxon-name><bold>F</bold><tp:taxon-name><tp:taxon-name-part taxon-name-part-type="genus" reg="Bombus">B.</tp:taxon-name-part> (<tp:taxon-name-part taxon-name-part-type="subgenus" reg="Cullumanobombus">Cullumanobombus</tp:taxon-name-part>) <tp:taxon-name-part taxon-name-part-type="species" reg="trophonius">trophonius</tp:taxon-name-part></tp:taxon-name> (mirrored) <bold>G</bold><tp:taxon-name><tp:taxon-name-part taxon-name-part-type="genus" reg="Bombus">B.</tp:taxon-name-part> (<tp:taxon-name-part taxon-name-part-type="subgenus" reg="Cullumanobombus">Cullumanobombus</tp:taxon-name-part>) <tp:taxon-name-part taxon-name-part-type="species" reg="randeckensis">randeckensis</tp:taxon-name-part></tp:taxon-name> (mirrored) <bold>H</bold><italic><tp:taxon-name><tp:taxon-name-part taxon-name-part-type="genus" reg="Bombus">B.</tp:taxon-name-part> <tp:taxon-name-part taxon-name-part-type="species" reg="vetustus">vetustus</tp:taxon-name-part></tp:taxon-name></italic><bold>I</bold><tp:taxon-name><tp:taxon-name-part taxon-name-part-type="genus" reg="Bombus">B.</tp:taxon-name-part> (<tp:taxon-name-part taxon-name-part-type="subgenus" reg="Cullumanobombus">Cullumanobombus</tp:taxon-name-part>) <tp:taxon-name-part taxon-name-part-type="species" reg="pristinus">pristinus</tp:taxon-name-part></tp:taxon-name> (mirrored) <bold>J</bold><tp:taxon-name><tp:taxon-name-part taxon-name-part-type="genus" reg="Bombus">B.</tp:taxon-name-part> (<tp:taxon-name-part taxon-name-part-type="subgenus" reg="Melanobombus">Melanobombus</tp:taxon-name-part>) <tp:taxon-name-part taxon-name-part-type="species" reg="cerdanyensis">cerdanyensis</tp:taxon-name-part></tp:taxon-name>.</p></caption><graphic xmlns:xlink="http://www.w3.org/1999/xlink" xlink:href="zookeys-891-071-g003.jpg" position="float" orientation="portrait" xlink:type="simple" id="oo_358115.jpg"><uri content-type="original_file" xlink:type="simple">https://binary.pensoft.net/fig/358115</uri></graphic></fig></tp:treatment-sec><tp:treatment-sec sec-type="comments" id="SECID0EWOBI"><title>Comments.</title><p>The specimen was first reported as <italic><tp:taxon-name><tp:taxon-name-part taxon-name-part-type="genus" reg="Bombus">Bombus</tp:taxon-name-part></tp:taxon-name></italic> sp. in <xref ref-type="bibr" rid="B106">Prokop et al. (2003)</xref>. <xref ref-type="bibr" rid="B107">Prokop et al. (2017)</xref> demonstrated that the fossil clustered within contemporary <italic><tp:taxon-name><tp:taxon-name-part taxon-name-part-type="genus" reg="Cullumanobombus">Cullumanobombus</tp:taxon-name-part></tp:taxon-name></italic> and formally described the species. Although the majority of contemporary species of <italic><tp:taxon-name><tp:taxon-name-part taxon-name-part-type="genus" reg="Cullumanobombus">Cullumanobombus</tp:taxon-name-part></tp:taxon-name></italic> are found in the New World and a few species in the Old World, <xref ref-type="bibr" rid="B55">Hines (2008)</xref> estimated that the subgenus originated around 20.0–15.0 Ma in the Palearctic. Our result, as well as that of <xref ref-type="bibr" rid="B107">Prokop et al. (2017)</xref>, is consistent with <xref ref-type="bibr" rid="B55">Hines (2008)</xref> as the fossil specimen was found in the Lower Miocene (i.e., 20.0 Ma) deposits of Bílina Mine in northern Bohemia (Czech Republic).</p></tp:treatment-sec><ref-list><ref id="B138"><mixed-citation xmlns:xlink="http://www.w3.org/1999/xlink" xlink:type="simple"><person-group><name name-style="western"><surname>Williams</surname><given-names>PH</given-names></name><name name-style="western"><surname>Thorp</surname><given-names>RW</given-names></name><name name-style="western"><surname>Richardson</surname><given-names>LL</given-names></name><name name-style="western"><surname>Colla</surname><given-names>SR</given-names></name></person-group> (<year>2014</year>) <source>Bumblebees of North America. An identification guide.</source><publisher-name>Princeton University Press</publisher-name>, <publisher-loc>Princeton, New Jersey</publisher-loc>, <size units="page">208 pp</size>.</mixed-citation></ref><ref id="B83"><mixed-citation xmlns:xlink="http://www.w3.org/1999/xlink" xlink:type="simple"><person-group><name name-style="western"><surname>Milliron</surname><given-names>HE</given-names></name></person-group> (<year>1971</year>) <article-title>A monograph of the western hemisphere bumblebees (<tp:taxon-name><tp:taxon-name-part taxon-name-part-type="order">Hymenoptera</tp:taxon-name-part></tp:taxon-name>: <tp:taxon-name><tp:taxon-name-part taxon-name-part-type="family">Apidae</tp:taxon-name-part></tp:taxon-name>; <tp:taxon-name><tp:taxon-name-part taxon-name-part-type="subfamily">Bombinae</tp:taxon-name-part></tp:taxon-name>). I. The genera <italic><tp:taxon-name><tp:taxon-name-part taxon-name-part-type="genus">Bombus</tp:taxon-name-part></tp:taxon-name></italic> and <tp:taxon-name><tp:taxon-name-part taxon-name-part-type="genus">Megabombus</tp:taxon-name-part> <tp:taxon-name-part taxon-name-part-type="infraspecific-rank">subgenus</tp:taxon-name-part> <tp:taxon-name-part taxon-name-part-type="subgenus">Bombias</tp:taxon-name-part></tp:taxon-name>.</article-title><source>Memoirs of the Entomological Society of Canada</source><volume>82</volume>: <fpage>1</fpage>–<lpage>80</lpage>. <ext-link xlink:type="simple" ext-link-type="doi" xlink:href="10.4039/entm10382fv">https://doi.org/10.4039/entm10382fv</ext-link></mixed-citation></ref><ref id="B106"><mixed-citation xmlns:xlink="http://www.w3.org/1999/xlink" xlink:type="simple"><person-group><name name-style="western"><surname>Prokop</surname><given-names>J</given-names></name><name name-style="western"><surname>Fleck</surname><given-names>G</given-names></name><name name-style="western"><surname>Nel</surname><given-names>A</given-names></name></person-group> (<year>2003</year>) <article-title>New dragonflies from the Lower Miocene (Ottnangian/Karpatian) of the Cypris Shale in western Bohemia (<tp:taxon-name><tp:taxon-name-part taxon-name-part-type="order">Odonata</tp:taxon-name-part></tp:taxon-name>: <tp:taxon-name><tp:taxon-name-part taxon-name-part-type="family">Libellulidae</tp:taxon-name-part></tp:taxon-name>).</article-title><source>Neues Jahrbuch für Geologie und Paläontologie, Monatshefte</source><volume>2003</volume>: <fpage>561</fpage>–<lpage>576</lpage>.</mixed-citation></ref><ref id="B107"><mixed-citation xmlns:xlink="http://www.w3.org/1999/xlink" xlink:type="simple"><person-group><name name-style="western"><surname>Prokop</surname><given-names>J</given-names></name><name name-style="western"><surname>Dehon</surname><given-names>M</given-names></name><name name-style="western"><surname>Michez</surname><given-names>D</given-names></name><name name-style="western"><surname>Engel</surname><given-names>MS</given-names></name></person-group> (<year>2017</year>) <article-title>An Early Miocene bumble bee from northern Bohemia (<tp:taxon-name><tp:taxon-name-part taxon-name-part-type="order">Hymenoptera</tp:taxon-name-part></tp:taxon-name>, <tp:taxon-name><tp:taxon-name-part taxon-name-part-type="family">Apidae</tp:taxon-name-part></tp:taxon-name>).</article-title><source>ZooKeys</source><volume>710</volume>: <fpage>43</fpage>–<lpage>63</lpage>. <ext-link xlink:type="simple" ext-link-type="doi" xlink:href="10.3897/zookeys.710.14714">https://doi.org/10.3897/zookeys.710.14714</ext-link></mixed-citation></ref><ref id="B55"><mixed-citation xmlns:xlink="http://www.w3.org/1999/xlink" xlink:type="simple"><person-group><name name-style="western"><surname>Hines</surname><given-names>HM</given-names></name></person-group> (<year>2008</year>) <article-title>Historical biogeography, divergence times, and diversification patterns of bumblebees (<tp:taxon-name><tp:taxon-name-part taxon-name-part-type="order">Hymenoptera</tp:taxon-name-part></tp:taxon-name>: <tp:taxon-name><tp:taxon-name-part taxon-name-part-type="family">Apidae</tp:taxon-name-part></tp:taxon-name>: <italic><tp:taxon-name><tp:taxon-name-part taxon-name-part-type="genus">Bombus</tp:taxon-name-part></tp:taxon-name></italic>).</article-title><source>Systematic Biology</source><volume>57</volume>: <fpage>58</fpage>–<lpage>75</lpage>. <ext-link xlink:type="simple" ext-link-type="doi" xlink:href="10.1080/10635150801898912">https://doi.org/10.1080/10635150801898912</ext-link></mixed-citation></ref></ref-list></tp:taxon-treatment>
