# Supplementary material for: Morphometric analysis of fossil bumble bees (Hymenoptera, Apidae, Bombini) reveals their taxonomic affinities
Source: Zookeys. 2019 Nov 21;891:71–118. doi: 10.3897/zookeys.891.36027 (PMC6882928; doi:10.3897/zookeys.891.36027)
Supplement: XML Treatment for Bombus (Cullumanobombus) randeckensis [file zookeys.891.36027-treatment9.xml]

<!DOCTYPE tp:taxon-treatment
  PUBLIC "-//TaxonX//DTD Taxonomic Treatment Publishing DTD v0 20100105//EN" "tax-treatment-NSO.dtd">
<tp:taxon-treatment xmlns:tp="http://www.plazi.org/taxpub"><tp:treatment-meta><kwd-group><label>Taxon classification</label><kwd><named-content xmlns:xlink="http://www.w3.org/1999/xlink" content-type="kingdom">Animalia</named-content></kwd><kwd><named-content xmlns:xlink="http://www.w3.org/1999/xlink" content-type="order">Hymenoptera</named-content></kwd><kwd><named-content xmlns:xlink="http://www.w3.org/1999/xlink" content-type="family">Apidae</named-content></kwd></kwd-group><mixed-citation publication-type="journal"><person-group><name><surname>Dehon</surname><given-names>Manuel</given-names></name><name><surname>Engel</surname><given-names>Michael S.</given-names></name><name><surname>Gérard</surname><given-names>Maxence</given-names></name><name><surname>Aytekin</surname><given-names>A. Murat</given-names></name><name><surname>Ghisbain</surname><given-names>Guillaume</given-names></name><name><surname>Williams</surname><given-names>Paul H.</given-names></name><name><surname>Rasmont</surname><given-names>Pierre</given-names></name><name><surname>Michez</surname><given-names>Denis</given-names></name></person-group><article-title>Morphometric analysis of fossil bumble bees (<tp:taxon-name><tp:taxon-name-part taxon-name-part-type="order">Hymenoptera</tp:taxon-name-part></tp:taxon-name>, <tp:taxon-name><tp:taxon-name-part taxon-name-part-type="family">Apidae</tp:taxon-name-part></tp:taxon-name>, <tp:taxon-name><tp:taxon-name-part taxon-name-part-type="tribe">Bombini</tp:taxon-name-part></tp:taxon-name>) reveals their taxonomic affinities</article-title><source>Zookeys</source><day>21</day><month>11</month><year>2019</year><volume>891</volume><fpage>71</fpage><lpage>118</lpage><pub-id pub-id-type="doi">10.3897/zookeys.891.36027</pub-id></mixed-citation></tp:treatment-meta><tp:nomenclature><tp:taxon-name><object-id xmlns:xlink="http://www.w3.org/1999/xlink" content-type="arpha" xlink:type="simple">8B21711F-88C2-52C8-8A97-5A96995A551D</object-id>
                <tp:taxon-name-part taxon-name-part-type="genus" reg="Bombus">Bombus</tp:taxon-name-part> (<tp:taxon-name-part taxon-name-part-type="subgenus" reg="Cullumanobombus">Cullumanobombus</tp:taxon-name-part>) <tp:taxon-name-part taxon-name-part-type="species" reg="randeckensis">randeckensis</tp:taxon-name-part></tp:taxon-name><tp:taxon-authority>Wappler and Engel in Wappler et al. (2012)</tp:taxon-authority></tp:nomenclature><tp:treatment-sec sec-type="Holotype" id="SECID0EPRBI"><title>Holotype.</title><p>Sex unknown. The fossil consists of an isolated forewing. SMNS 68000/28 (old Armbruster collection No. A5119). Conserved in the Staatliches Museum für Naturkunde, Stuttgart, Germany. Type specimen has been located and revised (Figs <xref ref-type="fig" rid="F2">2B</xref>, <xref ref-type="fig" rid="F3">3G</xref>).</p></tp:treatment-sec><tp:treatment-sec sec-type="Type strata and locality" id="SECID0E4RBI"><title>Type strata and locality.</title><p>Randeck Maar, southeast of Stuttgart, Swabian Alb; Early Miocene, i.e., 16.0–18.0 Ma (Burdigalian, Karpatian, MN 5).</p></tp:treatment-sec><tp:treatment-sec sec-type="diagnosis" id="SECID0ECSBI"><title>Diagnosis.</title><p>Bombiform bee; infuscate area in marginal cell extends entire length of anterior half of marginal cell; forewing venation strictly similar to that of an extant bumble bee, with transector visible on both forewings. See <xref ref-type="bibr" rid="B132">Wappler et al. (2012)</xref> for original diagnosis.</p></tp:treatment-sec><tp:treatment-sec sec-type="description" id="SECID0EMSBI"><title>Description.</title><p>Forewing length 14.3 mm, maximum width 5.0 mm; marginal cell length 3.9 mm; basal vein almost straight, slightly curved in its base, slightly basad cu-a; vein cu-a straight; three submarginal cells; first submarginal cell length 1.7 mm (as measured from origin of M+Rs to juncture of r-rs and Rs), width 0.8 mm (as measured from M+Rs to pterostigma); second submarginal cell width 0.7 mm (as measured from midpoint on M between 1m-cu and 1rs-m to juncture of r-rs and Rs); third submarginal cell length 1.3 mm (as measured from juncture of 1rs-m and M to juncture of M and 2rs-m), width 1.1 mm (as measured from juncture of M and 2m-cu to juncture of 2rs-m and Rs); height of second medial cell 1.1 mm (as measured from Cu1 to juncture of 1m-cu and M); 1<sup>st</sup> abscissa of Rs almost straight; 2<sup>nd</sup> abscissa of Rs with anterior half curved apically; r-rs almost straight; M+Rs straight and longer than r-rs; 3Rs almost as long as r-rs; 4Rs slight smaller than M+Rs; 1rs-m almost straight; 2rs-m with posterior half curved apically; 1m-cu curved apically in last anterior part, reaching second submarginal cell before midpoint; 2m-cu slightly curved, reaching M basad to 2rs-m. See <xref ref-type="bibr" rid="B132">Wappler et al. (2012)</xref> for original description.</p></tp:treatment-sec><tp:treatment-sec sec-type="comments" id="SECID0E1SBI"><title>Comments.</title><p>The fossil was discovered in the Lower Miocene (i.e., 18.0–16.0 Ma) deposits of Randeck Maar, Germany, an age and locality in general accord with the estimate that <italic><tp:taxon-name><tp:taxon-name-part taxon-name-part-type="genus" reg="Cullumanobombus">Cullumanobombus</tp:taxon-name-part></tp:taxon-name></italic> originated between 20.0–15.0 Ma in the Old World. Based on the forewing shape affinities and the general morphological assessment, <italic><tp:taxon-name><tp:taxon-name-part taxon-name-part-type="genus" reg="Bombus">B.</tp:taxon-name-part> <tp:taxon-name-part taxon-name-part-type="species" reg="randeckensis">randeckensis</tp:taxon-name-part></tp:taxon-name></italic> is likely an extinct species of <italic><tp:taxon-name><tp:taxon-name-part taxon-name-part-type="genus" reg="Cullumanobombus">Cullumanobombus</tp:taxon-name-part></tp:taxon-name></italic>, like <italic><tp:taxon-name><tp:taxon-name-part taxon-name-part-type="genus" reg="Bombus">B.</tp:taxon-name-part> <tp:taxon-name-part taxon-name-part-type="species" reg="trophonius">trophonius</tp:taxon-name-part></tp:taxon-name></italic>.</p></tp:treatment-sec><tp:treatment-sec><!--Section generated to contain objects referenced in tp:taxon-treatment.--><fig id="F2" position="float" orientation="portrait"><object-id xmlns:xlink="http://www.w3.org/1999/xlink" content-type="doi" xlink:type="simple">10.3897/zookeys.891.36027.figure2</object-id><object-id xmlns:xlink="http://www.w3.org/1999/xlink" content-type="arpha" xlink:type="simple">D636CBA1-F704-5333-80AD-5BCDB0F5DC8D</object-id><label>Figure 2.</label><caption><p>Representative fossil bumble bees <bold>A</bold><tp:taxon-name><tp:taxon-name-part taxon-name-part-type="genus" reg="Bombus">Bombus</tp:taxon-name-part> (<tp:taxon-name-part taxon-name-part-type="subgenus" reg="Cullumanobombus">Cullumanobombus</tp:taxon-name-part>) <tp:taxon-name-part taxon-name-part-type="species" reg="trophonius">trophonius</tp:taxon-name-part></tp:taxon-name> (photograph by Jakup Prokop) <bold>B</bold><tp:taxon-name><tp:taxon-name-part taxon-name-part-type="genus" reg="Bombus">B.</tp:taxon-name-part> (<tp:taxon-name-part taxon-name-part-type="subgenus" reg="Cullumanobombus">Cullumanobombus</tp:taxon-name-part>) <tp:taxon-name-part taxon-name-part-type="species" reg="randeckensis">randeckensis</tp:taxon-name-part></tp:taxon-name> (photograph by Torsten Wappler) <bold>C</bold><italic><tp:taxon-name><tp:taxon-name-part taxon-name-part-type="genus" reg="Bombus">B.</tp:taxon-name-part> <tp:taxon-name-part taxon-name-part-type="species" reg="vetustus">vetustus</tp:taxon-name-part></tp:taxon-name></italic> (photograph by Alexandr P. Rasnitsyn) <bold>D</bold><tp:taxon-name><tp:taxon-name-part taxon-name-part-type="genus" reg="Bombus">B.</tp:taxon-name-part> (<tp:taxon-name-part taxon-name-part-type="subgenus" reg="Cullumanobombus">Cullumanobombus</tp:taxon-name-part>) <tp:taxon-name-part taxon-name-part-type="species" reg="pristinus">pristinus</tp:taxon-name-part></tp:taxon-name> (photograph by Irene Zorn and Monika Brüggeman-Ledolter) <bold>E</bold><tp:taxon-name><tp:taxon-name-part taxon-name-part-type="genus" reg="Bombus">B.</tp:taxon-name-part> (<tp:taxon-name-part taxon-name-part-type="subgenus" reg="Melanobombus">Melanobombus</tp:taxon-name-part>) <tp:taxon-name-part taxon-name-part-type="species" reg="cerdanyensis">cerdanyensis</tp:taxon-name-part></tp:taxon-name> (photograph by Thibaut De Meulemeester).</p></caption><graphic xmlns:xlink="http://www.w3.org/1999/xlink" xlink:href="zookeys-891-071-g002.jpg" position="float" orientation="portrait" xlink:type="simple" id="oo_358114.jpg"><uri content-type="original_file" xlink:type="simple">https://binary.pensoft.net/fig/358114</uri></graphic></fig><fig id="F3" position="float" orientation="portrait"><object-id xmlns:xlink="http://www.w3.org/1999/xlink" content-type="doi" xlink:type="simple">10.3897/zookeys.891.36027.figure3</object-id><object-id xmlns:xlink="http://www.w3.org/1999/xlink" content-type="arpha" xlink:type="simple">A0278C38-BAF4-5072-B265-67CF01F8833B</object-id><label>Figure 3.</label><caption><p>Forewing drawings of the fossil bumble bees studied herein. Some forewings were mirrored to enable comparison across all specimens <bold>A</bold><italic><tp:taxon-name><tp:taxon-name-part taxon-name-part-type="genus" reg="Oligobombus">Oligobombus</tp:taxon-name-part> <tp:taxon-name-part taxon-name-part-type="species" reg="cuspidatus">cuspidatus</tp:taxon-name-part></tp:taxon-name></italic> (mirrored) <bold>B</bold> Holotype of <italic><tp:taxon-name><tp:taxon-name-part taxon-name-part-type="genus" reg="Calyptapis">Calyptapis</tp:taxon-name-part> <tp:taxon-name-part taxon-name-part-type="species" reg="florissantensis">florissantensis</tp:taxon-name-part></tp:taxon-name></italic> (mirrored) <bold>C</bold><italic><tp:taxon-name><tp:taxon-name-part taxon-name-part-type="genus" reg="Calyptapis">C.</tp:taxon-name-part> <tp:taxon-name-part taxon-name-part-type="species" reg="florissantensis">florissantensis</tp:taxon-name-part></tp:taxon-name></italic><bold>D</bold><tp:taxon-name><tp:taxon-name-part taxon-name-part-type="genus" reg="Bombus">Bombus</tp:taxon-name-part> (<tp:taxon-name-part taxon-name-part-type="subgenus" reg="Paraelectrobombus">Paraelectrobombus</tp:taxon-name-part>) <tp:taxon-name-part taxon-name-part-type="species" reg="patriciae">patriciae</tp:taxon-name-part></tp:taxon-name> (mirrored) <bold>E</bold><tp:taxon-name><tp:taxon-name-part taxon-name-part-type="genus" reg="Bombus">B.</tp:taxon-name-part> (<tp:taxon-name-part taxon-name-part-type="subgenus" reg="Mendacibombus">Mendacibombus</tp:taxon-name-part>) <tp:taxon-name-part taxon-name-part-type="species" reg="beskonakensis">beskonakensis</tp:taxon-name-part></tp:taxon-name><bold>F</bold><tp:taxon-name><tp:taxon-name-part taxon-name-part-type="genus" reg="Bombus">B.</tp:taxon-name-part> (<tp:taxon-name-part taxon-name-part-type="subgenus" reg="Cullumanobombus">Cullumanobombus</tp:taxon-name-part>) <tp:taxon-name-part taxon-name-part-type="species" reg="trophonius">trophonius</tp:taxon-name-part></tp:taxon-name> (mirrored) <bold>G</bold><tp:taxon-name><tp:taxon-name-part taxon-name-part-type="genus" reg="Bombus">B.</tp:taxon-name-part> (<tp:taxon-name-part taxon-name-part-type="subgenus" reg="Cullumanobombus">Cullumanobombus</tp:taxon-name-part>) <tp:taxon-name-part taxon-name-part-type="species" reg="randeckensis">randeckensis</tp:taxon-name-part></tp:taxon-name> (mirrored) <bold>H</bold><italic><tp:taxon-name><tp:taxon-name-part taxon-name-part-type="genus" reg="Bombus">B.</tp:taxon-name-part> <tp:taxon-name-part taxon-name-part-type="species" reg="vetustus">vetustus</tp:taxon-name-part></tp:taxon-name></italic><bold>I</bold><tp:taxon-name><tp:taxon-name-part taxon-name-part-type="genus" reg="Bombus">B.</tp:taxon-name-part> (<tp:taxon-name-part taxon-name-part-type="subgenus" reg="Cullumanobombus">Cullumanobombus</tp:taxon-name-part>) <tp:taxon-name-part taxon-name-part-type="species" reg="pristinus">pristinus</tp:taxon-name-part></tp:taxon-name> (mirrored) <bold>J</bold><tp:taxon-name><tp:taxon-name-part taxon-name-part-type="genus" reg="Bombus">B.</tp:taxon-name-part> (<tp:taxon-name-part taxon-name-part-type="subgenus" reg="Melanobombus">Melanobombus</tp:taxon-name-part>) <tp:taxon-name-part taxon-name-part-type="species" reg="cerdanyensis">cerdanyensis</tp:taxon-name-part></tp:taxon-name>.</p></caption><graphic xmlns:xlink="http://www.w3.org/1999/xlink" xlink:href="zookeys-891-071-g003.jpg" position="float" orientation="portrait" xlink:type="simple" id="oo_358115.jpg"><uri content-type="original_file" xlink:type="simple">https://binary.pensoft.net/fig/358115</uri></graphic></fig></tp:treatment-sec><ref-list><ref id="B132"><mixed-citation xmlns:xlink="http://www.w3.org/1999/xlink" xlink:type="simple"><person-group><name name-style="western"><surname>Wappler</surname><given-names>T</given-names></name><name name-style="western"><surname>De Meulemeester</surname><given-names>T</given-names></name><name name-style="western"><surname>Aytekin</surname><given-names>AM</given-names></name><name name-style="western"><surname>Michez</surname><given-names>D</given-names></name><name name-style="western"><surname>Engel</surname><given-names>MS</given-names></name></person-group> (<year>2012</year>) <article-title>Geometric morphometric analysis of a new Miocene bumble bee from the Randeck Maar of southwestern Germany (<tp:taxon-name><tp:taxon-name-part taxon-name-part-type="order">Hymenoptera</tp:taxon-name-part></tp:taxon-name>: <tp:taxon-name><tp:taxon-name-part taxon-name-part-type="family">Apidae</tp:taxon-name-part></tp:taxon-name>).</article-title><source>Systematic Entomology</source><volume>37</volume>(<issue>4</issue>): <fpage>784</fpage>–<lpage>792</lpage>. <ext-link xlink:type="simple" ext-link-type="doi" xlink:href="10.1666/0022-3360(2003)077%3C0908:TMEBFO%3E2.0.CO;2">https://doi.org/10.1666/0022-3360(2003)077&lt;0908:TMEBFO&gt;2.0.CO;2</ext-link></mixed-citation></ref></ref-list></tp:taxon-treatment>
