# Supplementary material for: Morphometric analysis of fossil bumble bees (Hymenoptera, Apidae, Bombini) reveals their taxonomic affinities
Source: Zookeys. 2019 Nov 21;891:71–118. doi: 10.3897/zookeys.891.36027 (PMC6882928; doi:10.3897/zookeys.891.36027)
Supplement: XML Treatment for “Bombus” luianus [file zookeys.891.36027-treatment10.xml]

<!DOCTYPE tp:taxon-treatment
  PUBLIC "-//TaxonX//DTD Taxonomic Treatment Publishing DTD v0 20100105//EN" "tax-treatment-NSO.dtd">
<tp:taxon-treatment xmlns:tp="http://www.plazi.org/taxpub"><tp:treatment-meta><kwd-group><label>Taxon classification</label><kwd><named-content xmlns:xlink="http://www.w3.org/1999/xlink" content-type="kingdom">Animalia</named-content></kwd><kwd><named-content xmlns:xlink="http://www.w3.org/1999/xlink" content-type="order">Hymenoptera</named-content></kwd><kwd><named-content xmlns:xlink="http://www.w3.org/1999/xlink" content-type="family">Apidae</named-content></kwd></kwd-group><mixed-citation publication-type="journal"><person-group><name><surname>Dehon</surname><given-names>Manuel</given-names></name><name><surname>Engel</surname><given-names>Michael S.</given-names></name><name><surname>Gérard</surname><given-names>Maxence</given-names></name><name><surname>Aytekin</surname><given-names>A. Murat</given-names></name><name><surname>Ghisbain</surname><given-names>Guillaume</given-names></name><name><surname>Williams</surname><given-names>Paul H.</given-names></name><name><surname>Rasmont</surname><given-names>Pierre</given-names></name><name><surname>Michez</surname><given-names>Denis</given-names></name></person-group><article-title>Morphometric analysis of fossil bumble bees (<tp:taxon-name><tp:taxon-name-part taxon-name-part-type="order">Hymenoptera</tp:taxon-name-part></tp:taxon-name>, <tp:taxon-name><tp:taxon-name-part taxon-name-part-type="family">Apidae</tp:taxon-name-part></tp:taxon-name>, <tp:taxon-name><tp:taxon-name-part taxon-name-part-type="tribe">Bombini</tp:taxon-name-part></tp:taxon-name>) reveals their taxonomic affinities</article-title><source>Zookeys</source><day>21</day><month>11</month><year>2019</year><volume>891</volume><fpage>71</fpage><lpage>118</lpage><pub-id pub-id-type="doi">10.3897/zookeys.891.36027</pub-id></mixed-citation></tp:treatment-meta><tp:nomenclature><tp:taxon-name><object-id xmlns:xlink="http://www.w3.org/1999/xlink" content-type="arpha" xlink:type="simple">2D574CEF-60CB-585D-817B-D1EAC4DEDA90</object-id>
                “<tp:taxon-name-part taxon-name-part-type="genus" reg="Bombus">Bombus</tp:taxon-name-part>”
              	<tp:taxon-name-part taxon-name-part-type="genus" reg="Bombus"/><tp:taxon-name-part taxon-name-part-type="species" reg="luianus">luianus</tp:taxon-name-part></tp:taxon-name><tp:taxon-authority>Zhang, 1990, species inquirenda</tp:taxon-authority></tp:nomenclature><tp:treatment-sec sec-type="Holotype" id="SECID0ESVBI"><title>Holotype.</title><p>Female. Specimen n°82771. Plate XXXIII-1, fig. 164 from <xref ref-type="bibr" rid="B147">Zhang et al. (1994)</xref>, plate I-1, 2 from <xref ref-type="bibr" rid="B146">Zhang (1990)</xref>. The type material from Shanwang was not available for study and we have, therefore, had to base our information on this and the following two species (vide infra) on the original Chinese descriptions, the rather poor original photographs, and the tenuously accurate line drawings in these publications. Accordingly, our evaluation of <italic><tp:taxon-name><tp:taxon-name-part taxon-name-part-type="genus" reg="Bombus">B.</tp:taxon-name-part> <tp:taxon-name-part taxon-name-part-type="species" reg="luianus">luianus</tp:taxon-name-part></tp:taxon-name></italic>, <italic><tp:taxon-name><tp:taxon-name-part taxon-name-part-type="genus" reg="Bombus">B.</tp:taxon-name-part> <tp:taxon-name-part taxon-name-part-type="species" reg="dilectus">dilectus</tp:taxon-name-part></tp:taxon-name></italic>, and <italic><tp:taxon-name><tp:taxon-name-part taxon-name-part-type="genus" reg="Bombus">B.</tp:taxon-name-part> <tp:taxon-name-part taxon-name-part-type="species" reg="anacolus">anacolus</tp:taxon-name-part></tp:taxon-name></italic> has been considerably hampered.</p></tp:treatment-sec><tp:treatment-sec sec-type="Type strata and locality" id="SECID0EBXBI"><title>Type strata and locality.</title><p>Middle Miocene (i.e., 17.0–15.2 Ma), deposit of the Shanwang Formation, large lacustrine and lithified deposit, with diatomaceous and tuffaceous mudstone. Located in Linqu County, Shanwang Province, China.</p></tp:treatment-sec><tp:treatment-sec sec-type="description" id="SECID0EGXBI"><title>Description.</title><p>Taken from <xref ref-type="bibr" rid="B146">Zhang (1990)</xref> and <xref ref-type="bibr" rid="B147">Zhang et al. (1994)</xref>: Prosoma poorly preserved; meso- and metasoma preserved; mesosoma stout, setose, and dark; metasoma dark, reddish-brown near apex, displaying five segments, suboval in shape, little longer than wide, distinctly narrower than mesosoma; forewing membrane brown and transparent, venation dark brown; metatibia widening posteriorly, displaying two strong spurs, outer margin covered with strong coarse setae; metabasitarsus flat, rectangular, truncated at both ends, nearly as wide as distal part of metatibia; tarsomere IV displaying pair of spur-like bristles distally; inner margin of pretarsal claw displaying single tooth at midlength; forewing length approximately 14.0 mm, maximum width approximately 4.5 mm as preserved; basal vein relatively straight and almost in line with cu-a; cu-a almost straight; 1<sup>st</sup> abscissa of Rs straight; 2<sup>nd</sup> abscissa of Rs curved anteriorly; r-rs curved; Rs+M straight and shorter than r-rs; 3Rs almost straight and as long as r-rs; 4Rs almost straight and longer than r-rs; marginal cell length approximately 4.0 mm, width 0.8 mm; three submarginal cells; 1rs-m slightly curved apically near midpoint; 2rs-m curved apically in its posterior half; 1m-cu almost straight and reaching M near midpoint between 2<sup>nd</sup> abscissa of Rs and 1rs-m; 2m-cu slightly curved and reaching M basad to 2rs-m; hind wing length 8.6 mm; total body length approximately 13.0 mm, width approximately 8.0 mm as preserved. The original description and figure do not display a transector vein. See <xref ref-type="bibr" rid="B146">Zhang (1990)</xref> and <xref ref-type="bibr" rid="B147">Zhang et al. (1994)</xref> for original descriptions.</p></tp:treatment-sec><tp:treatment-sec sec-type="comments" id="SECID0ECYBI"><title>Comments.</title><p>According to <xref ref-type="bibr" rid="B146">Zhang (1990)</xref>, the fossil species is closely similar to <tp:taxon-name><tp:taxon-name-part taxon-name-part-type="genus" reg="Bombus">B.</tp:taxon-name-part> (<tp:taxon-name-part taxon-name-part-type="subgenus" reg="Bombus">Bombus</tp:taxon-name-part>) <tp:taxon-name-part taxon-name-part-type="species" reg="tunicatus">tunicatus</tp:taxon-name-part></tp:taxon-name> Smith, 1852 (extant species distributed in Himalaya), but differs from it in that the mesosoma is narrower than the mesosoma, and not so massive as is usual for the genus; the spurs becoming shorter; vein 1m-cu meeting second submarginal cell at midlength; and veins M+Cu and M of hind wing aligned in a straight line. The validity of these features for distinguishing the species remains unclear. Our morphometric study showed a similar shape with the subgenus <tp:taxon-name><tp:taxon-name-part taxon-name-part-type="genus" reg="Bombus"/><tp:taxon-name-part taxon-name-part-type="subgenus" reg="Melanobombus">Melanobombus</tp:taxon-name-part></tp:taxon-name>. It is estimated that <italic><tp:taxon-name><tp:taxon-name-part taxon-name-part-type="genus" reg="Melanobombus">Melanobombus</tp:taxon-name-part></tp:taxon-name></italic> originated between the Lower and Middle Miocene, while the fossil was discovered in the Middle Lower Miocene (i.e., 17.0–15.2 Ma) deposits of Shandong, China (<xref ref-type="bibr" rid="B146">Zhang 1990</xref>; <xref ref-type="bibr" rid="B147">Zhang et al. 1994</xref>). The results based on geometric morphometric analyses for this species could be wrong, since they were based on Zhang’s drawings and not on a picture or on examination of the holotype. Given this, we consider the fossil as species inquirenda.</p></tp:treatment-sec><ref-list><ref id="B147"><mixed-citation xmlns:xlink="http://www.w3.org/1999/xlink" xlink:type="simple"><person-group><name name-style="western"><surname>Zhang</surname><given-names>JF</given-names></name><name name-style="western"><surname>Sun</surname><given-names>B</given-names></name><name name-style="western"><surname>Zhang</surname><given-names>XY</given-names></name></person-group> (<year>1994</year>) <source>Miocene Insects and Spiders from Shanwang, Shandong.</source><publisher-name>Science Press</publisher-name>, <publisher-loc>Beijing</publisher-loc>, <size units="page">298 pp</size>.</mixed-citation></ref><ref id="B146"><mixed-citation xmlns:xlink="http://www.w3.org/1999/xlink" xlink:type="simple"><person-group><name name-style="western"><surname>Zhang</surname><given-names>JF</given-names></name></person-group> (<year>1990</year>) <article-title>New fossil species of <tp:taxon-name><tp:taxon-name-part taxon-name-part-type="superfamily">Apoidea</tp:taxon-name-part></tp:taxon-name> (<tp:taxon-name><tp:taxon-name-part taxon-name-part-type="class">Insecta</tp:taxon-name-part></tp:taxon-name>: <tp:taxon-name><tp:taxon-name-part taxon-name-part-type="order">Hymenoptera</tp:taxon-name-part></tp:taxon-name>).</article-title><source>Acta Zootaxonomica Sinica</source><volume>15</volume>: <fpage>83</fpage>–<lpage>91</lpage>.</mixed-citation></ref></ref-list></tp:taxon-treatment>
