# Supplementary material for: Morphometric analysis of fossil bumble bees (Hymenoptera, Apidae, Bombini) reveals their taxonomic affinities
Source: Zookeys. 2019 Nov 21;891:71–118. doi: 10.3897/zookeys.891.36027 (PMC6882928; doi:10.3897/zookeys.891.36027)
Supplement: XML Treatment for “Bombus” dilectus [file zookeys.891.36027-treatment11.xml]

<!DOCTYPE tp:taxon-treatment
  PUBLIC "-//TaxonX//DTD Taxonomic Treatment Publishing DTD v0 20100105//EN" "tax-treatment-NSO.dtd">
<tp:taxon-treatment xmlns:tp="http://www.plazi.org/taxpub"><tp:treatment-meta><kwd-group><label>Taxon classification</label><kwd><named-content xmlns:xlink="http://www.w3.org/1999/xlink" content-type="kingdom">Animalia</named-content></kwd><kwd><named-content xmlns:xlink="http://www.w3.org/1999/xlink" content-type="order">Hymenoptera</named-content></kwd><kwd><named-content xmlns:xlink="http://www.w3.org/1999/xlink" content-type="family">Apidae</named-content></kwd></kwd-group><mixed-citation publication-type="journal"><person-group><name><surname>Dehon</surname><given-names>Manuel</given-names></name><name><surname>Engel</surname><given-names>Michael S.</given-names></name><name><surname>Gérard</surname><given-names>Maxence</given-names></name><name><surname>Aytekin</surname><given-names>A. Murat</given-names></name><name><surname>Ghisbain</surname><given-names>Guillaume</given-names></name><name><surname>Williams</surname><given-names>Paul H.</given-names></name><name><surname>Rasmont</surname><given-names>Pierre</given-names></name><name><surname>Michez</surname><given-names>Denis</given-names></name></person-group><article-title>Morphometric analysis of fossil bumble bees (<tp:taxon-name><tp:taxon-name-part taxon-name-part-type="order">Hymenoptera</tp:taxon-name-part></tp:taxon-name>, <tp:taxon-name><tp:taxon-name-part taxon-name-part-type="family">Apidae</tp:taxon-name-part></tp:taxon-name>, <tp:taxon-name><tp:taxon-name-part taxon-name-part-type="tribe">Bombini</tp:taxon-name-part></tp:taxon-name>) reveals their taxonomic affinities</article-title><source>Zookeys</source><day>21</day><month>11</month><year>2019</year><volume>891</volume><fpage>71</fpage><lpage>118</lpage><pub-id pub-id-type="doi">10.3897/zookeys.891.36027</pub-id></mixed-citation></tp:treatment-meta><tp:nomenclature><tp:taxon-name><object-id xmlns:xlink="http://www.w3.org/1999/xlink" content-type="arpha" xlink:type="simple">F88F1DF6-214B-5025-A1B8-CE6BA0AF1F1A</object-id>
                “<tp:taxon-name-part taxon-name-part-type="genus" reg="Bombus">Bombus</tp:taxon-name-part>” 
                <tp:taxon-name-part taxon-name-part-type="species" reg="dilectus">dilectus</tp:taxon-name-part></tp:taxon-name><tp:taxon-authority> Zhang, 1994, species inquirenda</tp:taxon-authority></tp:nomenclature><tp:treatment-sec sec-type="Holotype" id="SECID0E31BI"><title>Holotype.</title><p>Female. Plate XXXIII-3, figs 168, 169 from <xref ref-type="bibr" rid="B147">Zhang et al. (1994)</xref>. We were not able study the holotype (see comment under <italic><tp:taxon-name><tp:taxon-name-part taxon-name-part-type="genus" reg="Bombus">B.</tp:taxon-name-part> <tp:taxon-name-part taxon-name-part-type="species" reg="luianus">luianus</tp:taxon-name-part></tp:taxon-name></italic>, vide supra).</p></tp:treatment-sec><tp:treatment-sec sec-type="Type strata and locality" id="SECID0ER2BI"><title>Type strata and locality.</title><p>Middle Miocene (i.e., 17.0–15.2 Ma), deposit of the Shanwang Formation, large lacustrine and lithified deposit, with diatomaceous and tuffaceous mudstone. Located in Linqu County, Shanwang Province, China.</p></tp:treatment-sec><tp:treatment-sec sec-type="description" id="SECID0EW2BI"><title>Description.</title><p>Taken from <xref ref-type="bibr" rid="B147">Zhang et al. (1994)</xref>: Forewing and hind wing membrane papillate distally; forewing membrane dark brown; forewing length more than 15.0 mm, maximum width more than 6.0 mm as preserved; basal vein slightly curved, basad cu-a; cu-a very slightly curved apically; marginal cell length approximately 5.0 mm; 1<sup>st</sup> abscissa of Rs slightly curved apically near midpoint; 2<sup>nd</sup> abscissa of Rs curved apically near midpoint; r-rs straight; Rs+M straight and longer than r-rs; 3Rs straight and smaller than r-rs; 4Rs almost as long as Rs+M; three submarginal cells; 1rs-m straight; 2rs-m curved apically in its posterior half; 1m-cu straight, reaching M near midpoint between 2<sup>nd</sup> abscissa of Rs and 1rs-m; 2rs-m curved and reaching M basad to 2rs-m; total body length approximately less than 20.0 mm as preserved. The original description and figure do not display a transector vein. See <xref ref-type="bibr" rid="B147">Zhang et al. (1994)</xref> for original description.</p></tp:treatment-sec><tp:treatment-sec sec-type="comments" id="SECID0EK3BI"><title>Comments.</title><p>The specimen was first described as <italic><tp:taxon-name><tp:taxon-name-part taxon-name-part-type="genus" reg="Bombus">B.</tp:taxon-name-part> <tp:taxon-name-part taxon-name-part-type="species" reg="dilectus">dilectus</tp:taxon-name-part></tp:taxon-name></italic> by <xref ref-type="bibr" rid="B147">Zhang et al. (1994)</xref> and was stated to be similar to <italic><tp:taxon-name><tp:taxon-name-part taxon-name-part-type="genus" reg="Bombus">B.</tp:taxon-name-part> <tp:taxon-name-part taxon-name-part-type="species" reg="anacolus">anacolus</tp:taxon-name-part></tp:taxon-name></italic> in that the wing color of both fossil species is rather dark and not transparent, or at most semi-transparent at the wing margins, a character differing from that of living species. However, some extant species display fairly dark wings (e.g., <tp:taxon-name><tp:taxon-name-part taxon-name-part-type="genus" reg="Bombus">B.</tp:taxon-name-part> (<tp:taxon-name-part taxon-name-part-type="subgenus" reg="Melanobombus">Melanobombus</tp:taxon-name-part>) <tp:taxon-name-part taxon-name-part-type="species" reg="simillimus">simillimus</tp:taxon-name-part></tp:taxon-name> Smith, 1852). The authors also stated that the wings and body color of <italic><tp:taxon-name><tp:taxon-name-part taxon-name-part-type="genus" reg="Bombus">B.</tp:taxon-name-part> <tp:taxon-name-part taxon-name-part-type="species" reg="dilectus">dilectus</tp:taxon-name-part></tp:taxon-name></italic> are darker than <italic><tp:taxon-name><tp:taxon-name-part taxon-name-part-type="genus" reg="Bombus">B.</tp:taxon-name-part> <tp:taxon-name-part taxon-name-part-type="species" reg="anacolus">anacolus.</tp:taxon-name-part></tp:taxon-name></italic> As observed for <italic><tp:taxon-name><tp:taxon-name-part taxon-name-part-type="genus" reg="Bombus">B.</tp:taxon-name-part> <tp:taxon-name-part taxon-name-part-type="species" reg="luianus">luianus</tp:taxon-name-part></tp:taxon-name></italic>, results based on geometric morphometric analyses for this species (i.e., similarity to subgenus <tp:taxon-name><tp:taxon-name-part taxon-name-part-type="subgenus" reg="Bombus">Bombus</tp:taxon-name-part></tp:taxon-name>) could be wrong, since it was based on Zhang’s drawings. Given this, we consider this fossil as species inquirenda.</p></tp:treatment-sec><ref-list><ref id="B147"><mixed-citation xmlns:xlink="http://www.w3.org/1999/xlink" xlink:type="simple"><person-group><name name-style="western"><surname>Zhang</surname><given-names>JF</given-names></name><name name-style="western"><surname>Sun</surname><given-names>B</given-names></name><name name-style="western"><surname>Zhang</surname><given-names>XY</given-names></name></person-group> (<year>1994</year>) <source>Miocene Insects and Spiders from Shanwang, Shandong.</source><publisher-name>Science Press</publisher-name>, <publisher-loc>Beijing</publisher-loc>, <size units="page">298 pp</size>.</mixed-citation></ref></ref-list></tp:taxon-treatment>
