# Supplementary material for: Morphometric analysis of fossil bumble bees (Hymenoptera, Apidae, Bombini) reveals their taxonomic affinities
Source: Zookeys. 2019 Nov 21;891:71–118. doi: 10.3897/zookeys.891.36027 (PMC6882928; doi:10.3897/zookeys.891.36027)
Supplement: XML Treatment for “Bombus” anacolus [file zookeys.891.36027-treatment12.xml]

<!DOCTYPE tp:taxon-treatment
  PUBLIC "-//TaxonX//DTD Taxonomic Treatment Publishing DTD v0 20100105//EN" "tax-treatment-NSO.dtd">
<tp:taxon-treatment xmlns:tp="http://www.plazi.org/taxpub"><tp:treatment-meta><kwd-group><label>Taxon classification</label><kwd><named-content xmlns:xlink="http://www.w3.org/1999/xlink" content-type="kingdom">Animalia</named-content></kwd><kwd><named-content xmlns:xlink="http://www.w3.org/1999/xlink" content-type="order">Hymenoptera</named-content></kwd><kwd><named-content xmlns:xlink="http://www.w3.org/1999/xlink" content-type="family">Apidae</named-content></kwd></kwd-group><mixed-citation publication-type="journal"><person-group><name><surname>Dehon</surname><given-names>Manuel</given-names></name><name><surname>Engel</surname><given-names>Michael S.</given-names></name><name><surname>Gérard</surname><given-names>Maxence</given-names></name><name><surname>Aytekin</surname><given-names>A. Murat</given-names></name><name><surname>Ghisbain</surname><given-names>Guillaume</given-names></name><name><surname>Williams</surname><given-names>Paul H.</given-names></name><name><surname>Rasmont</surname><given-names>Pierre</given-names></name><name><surname>Michez</surname><given-names>Denis</given-names></name></person-group><article-title>Morphometric analysis of fossil bumble bees (<tp:taxon-name><tp:taxon-name-part taxon-name-part-type="order">Hymenoptera</tp:taxon-name-part></tp:taxon-name>, <tp:taxon-name><tp:taxon-name-part taxon-name-part-type="family">Apidae</tp:taxon-name-part></tp:taxon-name>, <tp:taxon-name><tp:taxon-name-part taxon-name-part-type="tribe">Bombini</tp:taxon-name-part></tp:taxon-name>) reveals their taxonomic affinities</article-title><source>Zookeys</source><day>21</day><month>11</month><year>2019</year><volume>891</volume><fpage>71</fpage><lpage>118</lpage><pub-id pub-id-type="doi">10.3897/zookeys.891.36027</pub-id></mixed-citation></tp:treatment-meta><tp:nomenclature><tp:taxon-name><object-id xmlns:xlink="http://www.w3.org/1999/xlink" content-type="arpha" xlink:type="simple">6597B833-CB6A-5AB5-815B-ACDC70EFFA4B</object-id>“<tp:taxon-name-part taxon-name-part-type="genus" reg="Bombus">Bombus</tp:taxon-name-part>”
              <tp:taxon-name-part taxon-name-part-type="species" reg="anacolus">anacolus</tp:taxon-name-part></tp:taxon-name><tp:taxon-authority> Zhang, 1994, species inquirenda</tp:taxon-authority></tp:nomenclature><tp:treatment-sec sec-type="Holotype" id="SECID0EJACI"><title>Holotype.</title><p>Female. Plate XXXIII-2, figs 165, 166, 167 in <xref ref-type="bibr" rid="B147">Zhang et al. (1994)</xref>. We were not able study the holotype (see comment under <italic><tp:taxon-name><tp:taxon-name-part taxon-name-part-type="genus" reg="Bombus">B.</tp:taxon-name-part> <tp:taxon-name-part taxon-name-part-type="species" reg="luianus">luianus</tp:taxon-name-part></tp:taxon-name></italic>, vide supra).</p></tp:treatment-sec><tp:treatment-sec sec-type="Type strata and locality" id="SECID0E5ACI"><title>Type strata and locality.</title><p>Middle Miocence (i.e., 17.0–15.2 Ma), deposit of the Shanwang Formation, large lacustrine and lithified deposit, with diatomaceous and tuffaceous mudstone. Located in Linqu County, Shanwang Province, China.</p></tp:treatment-sec><tp:treatment-sec sec-type="description" id="SECID0EDBCI"><title>Description.</title><p>Taken from <xref ref-type="bibr" rid="B147">Zhang et al. (1994)</xref>: Forewing blackish brown, opaque; forewing and hind wing papillate distally; forewing length approximately 15.0 mm, maximum width approximately 6.00 mm as preserved; basal vein relatively straight and basad cu-a; cu-a almost straight; marginal cell length almost 5.0 mm, width 1.1 mm; 1<sup>st</sup> abscissa of Rs almost straight; 2<sup>nd</sup> abscissa of Rs slightly curved near midpoint; r-rs straight; Rs+M straight and longer than r-rs; 3Rs straight and smaller than r-rs; 4Rs straight and approximately as long as Rs+M; three submarginal cells, second smallest; 1rs-m straight; 2rs-m curved apically in its posterior half; 1m-cu relatively straight, reaching M near midpoint between 2<sup>nd</sup> abscissa of Rs and 1rs-m; 2m-cu curved apically, reaching M basad to 2rs-m; total body length approximately 13.0 mm as preserved (large part of metasoma missing). See <xref ref-type="bibr" rid="B147">Zhang et al. (1994)</xref> for original description.</p></tp:treatment-sec><tp:treatment-sec sec-type="comments" id="SECID0EXBCI"><title>Comments.</title><p>The specimen was described as <italic><tp:taxon-name><tp:taxon-name-part taxon-name-part-type="genus" reg="Bombus">B.</tp:taxon-name-part> <tp:taxon-name-part taxon-name-part-type="species" reg="anacolus">anacolus</tp:taxon-name-part></tp:taxon-name></italic> by <xref ref-type="bibr" rid="B147">Zhang et al. (1994)</xref>, and considered to be close to <italic><tp:taxon-name><tp:taxon-name-part taxon-name-part-type="genus" reg="Bombus">B.</tp:taxon-name-part> <tp:taxon-name-part taxon-name-part-type="species" reg="luianus">luianus</tp:taxon-name-part></tp:taxon-name></italic>, a species collected from the same deposit. Based on geometric morphometric analyses this species is similar to <italic><tp:taxon-name><tp:taxon-name-part taxon-name-part-type="genus" reg="Mendacibombus">Mendacibombus</tp:taxon-name-part></tp:taxon-name></italic>, and it could be a relative of this subgenus. This hypothesis is supported by the fact that <italic><tp:taxon-name><tp:taxon-name-part taxon-name-part-type="genus" reg="Mendacibombus">Mendacibombus</tp:taxon-name-part></tp:taxon-name></italic> is estimated to have originated around the Eocene-Oligocene boundary (i.e., 34 Ma) in the Old World (<xref ref-type="bibr" rid="B55">Hines 2008</xref>), while the fossil was discovered in the Middle Lower Miocene (i.e., 17.0–15.2 Ma) deposit of Shandong in China (<xref ref-type="bibr" rid="B146">Zhang 1990</xref>; <xref ref-type="bibr" rid="B147">Zhang et al. 1994</xref>). Moreover, the crown age of extant members of <italic><tp:taxon-name><tp:taxon-name-part taxon-name-part-type="genus" reg="Mendacibombus">Mendacibombus</tp:taxon-name-part></tp:taxon-name></italic> apparently diversified during the Late Miocene (i.e., 8 Ma). As observed for <italic><tp:taxon-name><tp:taxon-name-part taxon-name-part-type="genus" reg="Bombus">B.</tp:taxon-name-part> <tp:taxon-name-part taxon-name-part-type="species" reg="luianus">luianus</tp:taxon-name-part></tp:taxon-name></italic> and <italic><tp:taxon-name><tp:taxon-name-part taxon-name-part-type="genus" reg="Bombus">B.</tp:taxon-name-part> <tp:taxon-name-part taxon-name-part-type="species" reg="dilectus">dilectus</tp:taxon-name-part></tp:taxon-name></italic>, results based on geometric morphometric analyses for this species could be wrong since it was based on Zhang’s drawings. Given this, we consider the fossil as species inquirenda.</p></tp:treatment-sec><ref-list><ref id="B147"><mixed-citation xmlns:xlink="http://www.w3.org/1999/xlink" xlink:type="simple"><person-group><name name-style="western"><surname>Zhang</surname><given-names>JF</given-names></name><name name-style="western"><surname>Sun</surname><given-names>B</given-names></name><name name-style="western"><surname>Zhang</surname><given-names>XY</given-names></name></person-group> (<year>1994</year>) <source>Miocene Insects and Spiders from Shanwang, Shandong.</source><publisher-name>Science Press</publisher-name>, <publisher-loc>Beijing</publisher-loc>, <size units="page">298 pp</size>.</mixed-citation></ref><ref id="B55"><mixed-citation xmlns:xlink="http://www.w3.org/1999/xlink" xlink:type="simple"><person-group><name name-style="western"><surname>Hines</surname><given-names>HM</given-names></name></person-group> (<year>2008</year>) <article-title>Historical biogeography, divergence times, and diversification patterns of bumblebees (<tp:taxon-name><tp:taxon-name-part taxon-name-part-type="order">Hymenoptera</tp:taxon-name-part></tp:taxon-name>: <tp:taxon-name><tp:taxon-name-part taxon-name-part-type="family">Apidae</tp:taxon-name-part></tp:taxon-name>: <italic><tp:taxon-name><tp:taxon-name-part taxon-name-part-type="genus">Bombus</tp:taxon-name-part></tp:taxon-name></italic>).</article-title><source>Systematic Biology</source><volume>57</volume>: <fpage>58</fpage>–<lpage>75</lpage>. <ext-link xlink:type="simple" ext-link-type="doi" xlink:href="10.1080/10635150801898912">https://doi.org/10.1080/10635150801898912</ext-link></mixed-citation></ref><ref id="B146"><mixed-citation xmlns:xlink="http://www.w3.org/1999/xlink" xlink:type="simple"><person-group><name name-style="western"><surname>Zhang</surname><given-names>JF</given-names></name></person-group> (<year>1990</year>) <article-title>New fossil species of <tp:taxon-name><tp:taxon-name-part taxon-name-part-type="superfamily">Apoidea</tp:taxon-name-part></tp:taxon-name> (<tp:taxon-name><tp:taxon-name-part taxon-name-part-type="class">Insecta</tp:taxon-name-part></tp:taxon-name>: <tp:taxon-name><tp:taxon-name-part taxon-name-part-type="order">Hymenoptera</tp:taxon-name-part></tp:taxon-name>).</article-title><source>Acta Zootaxonomica Sinica</source><volume>15</volume>: <fpage>83</fpage>–<lpage>91</lpage>.</mixed-citation></ref></ref-list></tp:taxon-treatment>
