# Supplementary material for: Morphometric analysis of fossil bumble bees (Hymenoptera, Apidae, Bombini) reveals their taxonomic affinities
Source: Zookeys. 2019 Nov 21;891:71–118. doi: 10.3897/zookeys.891.36027 (PMC6882928; doi:10.3897/zookeys.891.36027)
Supplement: XML Treatment for “Bombus” vetustus [file zookeys.891.36027-treatment13.xml]

<!DOCTYPE tp:taxon-treatment
  PUBLIC "-//TaxonX//DTD Taxonomic Treatment Publishing DTD v0 20100105//EN" "tax-treatment-NSO.dtd">
<tp:taxon-treatment xmlns:tp="http://www.plazi.org/taxpub"><tp:treatment-meta><kwd-group><label>Taxon classification</label><kwd><named-content xmlns:xlink="http://www.w3.org/1999/xlink" content-type="kingdom">Animalia</named-content></kwd><kwd><named-content xmlns:xlink="http://www.w3.org/1999/xlink" content-type="order">Hymenoptera</named-content></kwd><kwd><named-content xmlns:xlink="http://www.w3.org/1999/xlink" content-type="family">Apidae</named-content></kwd></kwd-group><mixed-citation publication-type="journal"><person-group><name><surname>Dehon</surname><given-names>Manuel</given-names></name><name><surname>Engel</surname><given-names>Michael S.</given-names></name><name><surname>Gérard</surname><given-names>Maxence</given-names></name><name><surname>Aytekin</surname><given-names>A. Murat</given-names></name><name><surname>Ghisbain</surname><given-names>Guillaume</given-names></name><name><surname>Williams</surname><given-names>Paul H.</given-names></name><name><surname>Rasmont</surname><given-names>Pierre</given-names></name><name><surname>Michez</surname><given-names>Denis</given-names></name></person-group><article-title>Morphometric analysis of fossil bumble bees (<tp:taxon-name><tp:taxon-name-part taxon-name-part-type="order">Hymenoptera</tp:taxon-name-part></tp:taxon-name>, <tp:taxon-name><tp:taxon-name-part taxon-name-part-type="family">Apidae</tp:taxon-name-part></tp:taxon-name>, <tp:taxon-name><tp:taxon-name-part taxon-name-part-type="tribe">Bombini</tp:taxon-name-part></tp:taxon-name>) reveals their taxonomic affinities</article-title><source>Zookeys</source><day>21</day><month>11</month><year>2019</year><volume>891</volume><fpage>71</fpage><lpage>118</lpage><pub-id pub-id-type="doi">10.3897/zookeys.891.36027</pub-id></mixed-citation></tp:treatment-meta><tp:nomenclature><tp:taxon-name><object-id xmlns:xlink="http://www.w3.org/1999/xlink" content-type="arpha" xlink:type="simple">CCBB3809-1657-5AD6-9EAC-DF0C7B692E4B</object-id>
                “<tp:taxon-name-part taxon-name-part-type="genus" reg="Bombus">Bombus</tp:taxon-name-part>”
                <tp:taxon-name-part taxon-name-part-type="species" reg="vetustus">vetustus</tp:taxon-name-part></tp:taxon-name><tp:taxon-authority> Rasnitsyn &amp; Michener, 1991, species inquirenda</tp:taxon-authority></tp:nomenclature><tp:treatment-sec sec-type="Holotype" id="SECID0E3FCI"><title>Holotype.</title><p>Male. #2054/229, part and counterpart impressions of an entire male, deposited in the Palaeontological Institute, Russian Academy of Science, Moscow. Type specimen was located and revised (Figs <xref ref-type="fig" rid="F2">2C</xref>, <xref ref-type="fig" rid="F3">3H</xref>).</p></tp:treatment-sec><tp:treatment-sec sec-type="Type strata and locality" id="SECID0EKGCI"><title>Type strata and locality.</title><p>Upper Miocene (i.e., 11.2–7.1 Ma), Botchi Formation, located on the left bank of the Botchi River, Russia.</p></tp:treatment-sec><tp:treatment-sec sec-type="description" id="SECID0EPGCI"><title>Description.</title><p>Male: Forewing length 10.4 mm as preserved; basal vein long and slightly basad cu-a; cu-a straight; marginal cell length approximately 3.3 mm, width approximately 0.7 mm as preserved; 1<sup>st</sup> abscissa of Rs straight; 2<sup>nd</sup> abscissa of Rs relatively straight; r-rs almost straight; Rs+M slightly curved and slightly longer than r-rs; 3Rs smaller than r-rs; 4Rs slightly longer than Rs+M; three submarginal cells; first submarginal cell length 1.3 mm (as measured from origin of Rs+M to juncture of r-rs and Rs), width 0.6 mm (as measured from Rs+M to pterostigma); second submarginal cell length 1.1 mm (as measured from juncture of Rs+M and M to juncture of Rs and 1rs-m), width 0.6 mm (as measured from midpoint on M between 1m-cu and 1rs-m to juncture of r-rs and Rs); third submarginal cell length 1.2 mm (as measured from juncture of 1rs-m and M to juncture of M and 2rs-m), width 0.9 mm (as measured from juncture of M and 2m-cu to juncture of 2rs-m and Rs); 2rs-m with posterior half curved apically, 1m-cu reaching M near midpoint; 2m-cu curved and reaching M basad to 2rs-m; prosoma length 3.9 mm; profemur length 1.9 mm; protibial length 1.8 mm; basitarsus length 1.6 mm; setae of pro- and mesosoma dark; total body length 19.2 mm as preserved. See <xref ref-type="bibr" rid="B110">Rasnitsyn and Michener (1991)</xref> for original description.</p></tp:treatment-sec><tp:treatment-sec sec-type="comments" id="SECID0E4GCI"><title>Comments.</title><p>Given that this is a male specimen, further work is needed with comparisons of its forewing shape with a diverse dataset based on males. In addition, the venation is incompletely preserved and so hopefully further and more complete material will be discovered.</p></tp:treatment-sec><tp:treatment-sec><!--Section generated to contain objects referenced in tp:taxon-treatment.--><fig id="F2" position="float" orientation="portrait"><object-id xmlns:xlink="http://www.w3.org/1999/xlink" content-type="doi" xlink:type="simple">10.3897/zookeys.891.36027.figure2</object-id><object-id xmlns:xlink="http://www.w3.org/1999/xlink" content-type="arpha" xlink:type="simple">D636CBA1-F704-5333-80AD-5BCDB0F5DC8D</object-id><label>Figure 2.</label><caption><p>Representative fossil bumble bees <bold>A</bold><tp:taxon-name><tp:taxon-name-part taxon-name-part-type="genus" reg="Bombus">Bombus</tp:taxon-name-part> (<tp:taxon-name-part taxon-name-part-type="subgenus" reg="Cullumanobombus">Cullumanobombus</tp:taxon-name-part>) <tp:taxon-name-part taxon-name-part-type="species" reg="trophonius">trophonius</tp:taxon-name-part></tp:taxon-name> (photograph by Jakup Prokop) <bold>B</bold><tp:taxon-name><tp:taxon-name-part taxon-name-part-type="genus" reg="Bombus">B.</tp:taxon-name-part> (<tp:taxon-name-part taxon-name-part-type="subgenus" reg="Cullumanobombus">Cullumanobombus</tp:taxon-name-part>) <tp:taxon-name-part taxon-name-part-type="species" reg="randeckensis">randeckensis</tp:taxon-name-part></tp:taxon-name> (photograph by Torsten Wappler) <bold>C</bold><italic><tp:taxon-name><tp:taxon-name-part taxon-name-part-type="genus" reg="Bombus">B.</tp:taxon-name-part> <tp:taxon-name-part taxon-name-part-type="species" reg="vetustus">vetustus</tp:taxon-name-part></tp:taxon-name></italic> (photograph by Alexandr P. Rasnitsyn) <bold>D</bold><tp:taxon-name><tp:taxon-name-part taxon-name-part-type="genus" reg="Bombus">B.</tp:taxon-name-part> (<tp:taxon-name-part taxon-name-part-type="subgenus" reg="Cullumanobombus">Cullumanobombus</tp:taxon-name-part>) <tp:taxon-name-part taxon-name-part-type="species" reg="pristinus">pristinus</tp:taxon-name-part></tp:taxon-name> (photograph by Irene Zorn and Monika Brüggeman-Ledolter) <bold>E</bold><tp:taxon-name><tp:taxon-name-part taxon-name-part-type="genus" reg="Bombus">B.</tp:taxon-name-part> (<tp:taxon-name-part taxon-name-part-type="subgenus" reg="Melanobombus">Melanobombus</tp:taxon-name-part>) <tp:taxon-name-part taxon-name-part-type="species" reg="cerdanyensis">cerdanyensis</tp:taxon-name-part></tp:taxon-name> (photograph by Thibaut De Meulemeester).</p></caption><graphic xmlns:xlink="http://www.w3.org/1999/xlink" xlink:href="zookeys-891-071-g002.jpg" position="float" orientation="portrait" xlink:type="simple" id="oo_358114.jpg"><uri content-type="original_file" xlink:type="simple">https://binary.pensoft.net/fig/358114</uri></graphic></fig><fig id="F3" position="float" orientation="portrait"><object-id xmlns:xlink="http://www.w3.org/1999/xlink" content-type="doi" xlink:type="simple">10.3897/zookeys.891.36027.figure3</object-id><object-id xmlns:xlink="http://www.w3.org/1999/xlink" content-type="arpha" xlink:type="simple">A0278C38-BAF4-5072-B265-67CF01F8833B</object-id><label>Figure 3.</label><caption><p>Forewing drawings of the fossil bumble bees studied herein. Some forewings were mirrored to enable comparison across all specimens <bold>A</bold><italic><tp:taxon-name><tp:taxon-name-part taxon-name-part-type="genus" reg="Oligobombus">Oligobombus</tp:taxon-name-part> <tp:taxon-name-part taxon-name-part-type="species" reg="cuspidatus">cuspidatus</tp:taxon-name-part></tp:taxon-name></italic> (mirrored) <bold>B</bold> Holotype of <italic><tp:taxon-name><tp:taxon-name-part taxon-name-part-type="genus" reg="Calyptapis">Calyptapis</tp:taxon-name-part> <tp:taxon-name-part taxon-name-part-type="species" reg="florissantensis">florissantensis</tp:taxon-name-part></tp:taxon-name></italic> (mirrored) <bold>C</bold><italic><tp:taxon-name><tp:taxon-name-part taxon-name-part-type="genus" reg="Calyptapis">C.</tp:taxon-name-part> <tp:taxon-name-part taxon-name-part-type="species" reg="florissantensis">florissantensis</tp:taxon-name-part></tp:taxon-name></italic><bold>D</bold><tp:taxon-name><tp:taxon-name-part taxon-name-part-type="genus" reg="Bombus">Bombus</tp:taxon-name-part> (<tp:taxon-name-part taxon-name-part-type="subgenus" reg="Paraelectrobombus">Paraelectrobombus</tp:taxon-name-part>) <tp:taxon-name-part taxon-name-part-type="species" reg="patriciae">patriciae</tp:taxon-name-part></tp:taxon-name> (mirrored) <bold>E</bold><tp:taxon-name><tp:taxon-name-part taxon-name-part-type="genus" reg="Bombus">B.</tp:taxon-name-part> (<tp:taxon-name-part taxon-name-part-type="subgenus" reg="Mendacibombus">Mendacibombus</tp:taxon-name-part>) <tp:taxon-name-part taxon-name-part-type="species" reg="beskonakensis">beskonakensis</tp:taxon-name-part></tp:taxon-name><bold>F</bold><tp:taxon-name><tp:taxon-name-part taxon-name-part-type="genus" reg="Bombus">B.</tp:taxon-name-part> (<tp:taxon-name-part taxon-name-part-type="subgenus" reg="Cullumanobombus">Cullumanobombus</tp:taxon-name-part>) <tp:taxon-name-part taxon-name-part-type="species" reg="trophonius">trophonius</tp:taxon-name-part></tp:taxon-name> (mirrored) <bold>G</bold><tp:taxon-name><tp:taxon-name-part taxon-name-part-type="genus" reg="Bombus">B.</tp:taxon-name-part> (<tp:taxon-name-part taxon-name-part-type="subgenus" reg="Cullumanobombus">Cullumanobombus</tp:taxon-name-part>) <tp:taxon-name-part taxon-name-part-type="species" reg="randeckensis">randeckensis</tp:taxon-name-part></tp:taxon-name> (mirrored) <bold>H</bold><italic><tp:taxon-name><tp:taxon-name-part taxon-name-part-type="genus" reg="Bombus">B.</tp:taxon-name-part> <tp:taxon-name-part taxon-name-part-type="species" reg="vetustus">vetustus</tp:taxon-name-part></tp:taxon-name></italic><bold>I</bold><tp:taxon-name><tp:taxon-name-part taxon-name-part-type="genus" reg="Bombus">B.</tp:taxon-name-part> (<tp:taxon-name-part taxon-name-part-type="subgenus" reg="Cullumanobombus">Cullumanobombus</tp:taxon-name-part>) <tp:taxon-name-part taxon-name-part-type="species" reg="pristinus">pristinus</tp:taxon-name-part></tp:taxon-name> (mirrored) <bold>J</bold><tp:taxon-name><tp:taxon-name-part taxon-name-part-type="genus" reg="Bombus">B.</tp:taxon-name-part> (<tp:taxon-name-part taxon-name-part-type="subgenus" reg="Melanobombus">Melanobombus</tp:taxon-name-part>) <tp:taxon-name-part taxon-name-part-type="species" reg="cerdanyensis">cerdanyensis</tp:taxon-name-part></tp:taxon-name>.</p></caption><graphic xmlns:xlink="http://www.w3.org/1999/xlink" xlink:href="zookeys-891-071-g003.jpg" position="float" orientation="portrait" xlink:type="simple" id="oo_358115.jpg"><uri content-type="original_file" xlink:type="simple">https://binary.pensoft.net/fig/358115</uri></graphic></fig></tp:treatment-sec><ref-list><ref id="B110"><mixed-citation xmlns:xlink="http://www.w3.org/1999/xlink" xlink:type="simple"><person-group><name name-style="western"><surname>Rasnitsyn</surname><given-names>AP</given-names></name><name name-style="western"><surname>Michener</surname><given-names>CD</given-names></name></person-group> (<year>1991</year>) <article-title>Miocene fossil bumblebee from the Soviet far east with comments on the chronology and distribution of fossil bees (<tp:taxon-name><tp:taxon-name-part taxon-name-part-type="order">Hymenoptera</tp:taxon-name-part></tp:taxon-name>: <tp:taxon-name><tp:taxon-name-part taxon-name-part-type="family">Apidae</tp:taxon-name-part></tp:taxon-name>).</article-title><source>Annals of Entomological Society of America</source><volume>84</volume>: <fpage>583</fpage>–<lpage>589</lpage>. <ext-link xlink:type="simple" ext-link-type="doi" xlink:href="10.1093/aesa/84.6.583">https://doi.org/10.1093/aesa/84.6.583</ext-link></mixed-citation></ref></ref-list></tp:taxon-treatment>
