# Supplementary material for: Morphometric analysis of fossil bumble bees (Hymenoptera, Apidae, Bombini) reveals their taxonomic affinities
Source: Zookeys. 2019 Nov 21;891:71–118. doi: 10.3897/zookeys.891.36027 (PMC6882928; doi:10.3897/zookeys.891.36027)
Supplement: XML Treatment for Bombus (Melanobombus) cerdanyensis [file zookeys.891.36027-treatment15.xml]

<!DOCTYPE tp:taxon-treatment
  PUBLIC "-//TaxonX//DTD Taxonomic Treatment Publishing DTD v0 20100105//EN" "tax-treatment-NSO.dtd">
<tp:taxon-treatment xmlns:tp="http://www.plazi.org/taxpub"><tp:treatment-meta><kwd-group><label>Taxon classification</label><kwd><named-content xmlns:xlink="http://www.w3.org/1999/xlink" content-type="kingdom">Animalia</named-content></kwd><kwd><named-content xmlns:xlink="http://www.w3.org/1999/xlink" content-type="order">Hymenoptera</named-content></kwd><kwd><named-content xmlns:xlink="http://www.w3.org/1999/xlink" content-type="family">Apidae</named-content></kwd></kwd-group><mixed-citation publication-type="journal"><person-group><name><surname>Dehon</surname><given-names>Manuel</given-names></name><name><surname>Engel</surname><given-names>Michael S.</given-names></name><name><surname>Gérard</surname><given-names>Maxence</given-names></name><name><surname>Aytekin</surname><given-names>A. Murat</given-names></name><name><surname>Ghisbain</surname><given-names>Guillaume</given-names></name><name><surname>Williams</surname><given-names>Paul H.</given-names></name><name><surname>Rasmont</surname><given-names>Pierre</given-names></name><name><surname>Michez</surname><given-names>Denis</given-names></name></person-group><article-title>Morphometric analysis of fossil bumble bees (<tp:taxon-name><tp:taxon-name-part taxon-name-part-type="order">Hymenoptera</tp:taxon-name-part></tp:taxon-name>, <tp:taxon-name><tp:taxon-name-part taxon-name-part-type="family">Apidae</tp:taxon-name-part></tp:taxon-name>, <tp:taxon-name><tp:taxon-name-part taxon-name-part-type="tribe">Bombini</tp:taxon-name-part></tp:taxon-name>) reveals their taxonomic affinities</article-title><source>Zookeys</source><day>21</day><month>11</month><year>2019</year><volume>891</volume><fpage>71</fpage><lpage>118</lpage><pub-id pub-id-type="doi">10.3897/zookeys.891.36027</pub-id></mixed-citation></tp:treatment-meta><tp:nomenclature><tp:taxon-name><object-id xmlns:xlink="http://www.w3.org/1999/xlink" content-type="arpha" xlink:type="simple">81A479F7-619E-50A8-8342-300A233BDFB5</object-id>
                  <tp:taxon-name-part taxon-name-part-type="genus" reg="Bombus">Bombus</tp:taxon-name-part> (<tp:taxon-name-part taxon-name-part-type="subgenus" reg="Melanobombus">Melanobombus</tp:taxon-name-part>) <tp:taxon-name-part taxon-name-part-type="species" reg="cerdanyensis">cerdanyensis</tp:taxon-name-part></tp:taxon-name><tp:taxon-authority>Dehon, De Meulemeester &amp; Engel, 2014</tp:taxon-authority></tp:nomenclature><tp:treatment-sec sec-type="Holotype" id="SECID0EMMCI"><title>Holotype.</title><p>Sex unknown. Conserved in the Paleontology department collection, Muséum national d’Histoire naturelle, Paris, France. The fossil consists of a part and counterpart. Type specimen has been located and revised (Figs <xref ref-type="fig" rid="F2">2E</xref>, <xref ref-type="fig" rid="F3">3I</xref>).</p></tp:treatment-sec><tp:treatment-sec sec-type="Type strata and locality" id="SECID0E1MCI"><title>Type strata and locality.</title><p>Late Miocene (i.e., 10.0 Ma), lacustrine beds of Cerdanya, Spain.</p></tp:treatment-sec><tp:treatment-sec sec-type="diagnosis" id="SECID0E6MCI"><title>Diagnosis.</title><p>Forewing membrane with alar papillae beyond apical crossveins; membrane infuscate, particularly in area beyond apical crossveins and along anterior borders of radial and marginal cells; pterostigma small, trapezoidal, not larger relative to prestigma and width not much shorter than length; marginal cell longer than distance from apex to forewing tip, tapering in width across its length, with apex acutely rounded and slightly offset from forewing margin; three submarginal cells of approximately same size, anterior borders of second and third submarginal cells subequal; 1m-cu angulate anteriorly, meeting second submarginal cell near midpoint; 2m-cu slightly arched, meeting third submarginal cell in apical fifth; mesotibia five times longer than wide; transector vein visible in the first submarginal cell. See <xref ref-type="bibr" rid="B23">Dehon et al. (2014)</xref> for original diagnosis.</p></tp:treatment-sec><tp:treatment-sec sec-type="description" id="SECID0EJNCI"><title>Description.</title><p>Fossil compressed in apparently dorsal oblique view, with left forewing outstretched; right forewing not preserved; hind wings not preserved; prosoma not preserved; mesosoma and metasoma incomplete and damaged; mid and hind legs preserved, partially overlapping forewing; right profemur length 1.4 m, width 0.8 mm as preserved; left mesofemur length 3.6 mm, width 0.9 mm; mesotibia length 3.0 mm, width 0.6 mm; mesobasitarsus length 3.2 mm, width 0.9 mm; remaining tarsomeres and pretarsal claws well preserved; pretarsal claws apparently not toothed as preserved; right mesofemur length 3.5 mm, width 0.5 mm; mesotibia length 2.0 mm, width 0.4 mm as preserved; left forewing length 13.3 mm, maximum width 4.6 mm; three submarginal cells of similar size; first submarginal cell length 1.5 mm (as measured from origin of Rs+M to juncture of r-rs and Rs), heigth 0.7 mm (as measured from Rs+M to pterostigma); second submarginal cell length 1.5 mm (as measured from juncture of Rs+M and M to juncture of Rs and 1rs-m), height 0.8 mm (as measured from midpoint on M between 1m-cu and 1rs-m to juncture of r-rs and Rs); third submarginal cell length 1.3 mm (as measured from juncture of 1rs-m and M to juncture of M and 2rs-m), height 1.1 mm (as measured from juncture of M and 2m-cu to juncture of 2rs-m and Rs); first medial cell length 3.4 mm (as measured from juncture of M+Cu and Cu to juncture of 1m-cu and M), height 1.2 mm (as measured from juncture of M and Rs+M to midpoint on Cu between M+Cu and 1m-cu); pterostigma length 0.9 mm; marginal cell length 3.4 mm with apex rounded, offset from anterior wing margin, not appendiculate; 1m-cu strongly curved, meeting second submarginal cell near midpoint; 2m-cu slightly arched, meeting third submarginal cell in apical fifth; metasoma width 5.8 mm as preserved; first two segments visible, first segment length 1.8 mm, second segment length 1.2 mm as preserved. See <xref ref-type="bibr" rid="B23">Dehon et al. (2014)</xref> for original description.</p></tp:treatment-sec><tp:treatment-sec sec-type="comments" id="SECID0ETNCI"><title>Comments.</title><p>The attribution based on geometric morphometric analysis (i.e., <italic><tp:taxon-name><tp:taxon-name-part taxon-name-part-type="genus" reg="Melanobombus">Melanobombus</tp:taxon-name-part></tp:taxon-name></italic>) is consistent with the timing and geographic origin of the subgenus proposed by <xref ref-type="bibr" rid="B55">Hines (2008)</xref>. Indeed, the fossil was found in the Upper Miocene (i.e., 10.0 Ma) deposit of La Cerdanya in Spain, while <italic><tp:taxon-name><tp:taxon-name-part taxon-name-part-type="genus" reg="Melanobombus">Melanobombus</tp:taxon-name-part></tp:taxon-name></italic> is estimated to have originated between 20.0–15.0 Ma in the Old World. The relative sizes of the prestigma and pterostigma exclude a placement in the <tp:taxon-name><tp:taxon-name-part taxon-name-part-type="tribe">Electrobombini</tp:taxon-name-part></tp:taxon-name> (although the presence or absence of a jugal lobe in the hind wing cannot be determined in the holotype). The forewing is apically papillate (as in <tp:taxon-name><tp:taxon-name-part taxon-name-part-type="tribe">Bombini</tp:taxon-name-part></tp:taxon-name>), and the marginal cell is not appendiculate and 1m-cu is strongly angulate together suggesting the species does not belong to the <tp:taxon-name><tp:taxon-name-part taxon-name-part-type="tribe">Electrapini</tp:taxon-name-part></tp:taxon-name> or <tp:taxon-name><tp:taxon-name-part taxon-name-part-type="tribe">Melikertini</tp:taxon-name-part></tp:taxon-name> (although some melikertines have 1m-cu more angulate, such as <italic><tp:taxon-name><tp:taxon-name-part taxon-name-part-type="genus" reg="Melissites">Melissites</tp:taxon-name-part> <tp:taxon-name-part taxon-name-part-type="species" reg="trigona">trigona</tp:taxon-name-part></tp:taxon-name></italic> Engel, 1m-cu is always much shorter and not as long as in <tp:taxon-name><tp:taxon-name-part taxon-name-part-type="tribe">Bombini</tp:taxon-name-part></tp:taxon-name> or <tp:taxon-name><tp:taxon-name-part taxon-name-part-type="tribe">Euglossini</tp:taxon-name-part></tp:taxon-name>; a long 1m-cu is more plesiomorphic among Corbiculata). Indeed, the forewings of the present fossil are distinctly <italic><tp:taxon-name><tp:taxon-name-part taxon-name-part-type="genus" reg="Bombus">Bombus</tp:taxon-name-part></tp:taxon-name></italic>-like: presence of papillae, general infuscation of the membrane, three submarginal cells of relatively similar size (albeit the latter character is assuredly plesiomorphic). Based on the specimen morphology and forewing shape affinities, the fossil is likely an extinct species of <italic><tp:taxon-name><tp:taxon-name-part taxon-name-part-type="genus" reg="Melanobombus">Melanobombus</tp:taxon-name-part></tp:taxon-name></italic>.</p></tp:treatment-sec><tp:treatment-sec><!--Section generated to contain objects referenced in tp:taxon-treatment.--><fig id="F2" position="float" orientation="portrait"><object-id xmlns:xlink="http://www.w3.org/1999/xlink" content-type="doi" xlink:type="simple">10.3897/zookeys.891.36027.figure2</object-id><object-id xmlns:xlink="http://www.w3.org/1999/xlink" content-type="arpha" xlink:type="simple">D636CBA1-F704-5333-80AD-5BCDB0F5DC8D</object-id><label>Figure 2.</label><caption><p>Representative fossil bumble bees <bold>A</bold><tp:taxon-name><tp:taxon-name-part taxon-name-part-type="genus" reg="Bombus">Bombus</tp:taxon-name-part> (<tp:taxon-name-part taxon-name-part-type="subgenus" reg="Cullumanobombus">Cullumanobombus</tp:taxon-name-part>) <tp:taxon-name-part taxon-name-part-type="species" reg="trophonius">trophonius</tp:taxon-name-part></tp:taxon-name> (photograph by Jakup Prokop) <bold>B</bold><tp:taxon-name><tp:taxon-name-part taxon-name-part-type="genus" reg="Bombus">B.</tp:taxon-name-part> (<tp:taxon-name-part taxon-name-part-type="subgenus" reg="Cullumanobombus">Cullumanobombus</tp:taxon-name-part>) <tp:taxon-name-part taxon-name-part-type="species" reg="randeckensis">randeckensis</tp:taxon-name-part></tp:taxon-name> (photograph by Torsten Wappler) <bold>C</bold><italic><tp:taxon-name><tp:taxon-name-part taxon-name-part-type="genus" reg="Bombus">B.</tp:taxon-name-part> <tp:taxon-name-part taxon-name-part-type="species" reg="vetustus">vetustus</tp:taxon-name-part></tp:taxon-name></italic> (photograph by Alexandr P. Rasnitsyn) <bold>D</bold><tp:taxon-name><tp:taxon-name-part taxon-name-part-type="genus" reg="Bombus">B.</tp:taxon-name-part> (<tp:taxon-name-part taxon-name-part-type="subgenus" reg="Cullumanobombus">Cullumanobombus</tp:taxon-name-part>) <tp:taxon-name-part taxon-name-part-type="species" reg="pristinus">pristinus</tp:taxon-name-part></tp:taxon-name> (photograph by Irene Zorn and Monika Brüggeman-Ledolter) <bold>E</bold><tp:taxon-name><tp:taxon-name-part taxon-name-part-type="genus" reg="Bombus">B.</tp:taxon-name-part> (<tp:taxon-name-part taxon-name-part-type="subgenus" reg="Melanobombus">Melanobombus</tp:taxon-name-part>) <tp:taxon-name-part taxon-name-part-type="species" reg="cerdanyensis">cerdanyensis</tp:taxon-name-part></tp:taxon-name> (photograph by Thibaut De Meulemeester).</p></caption><graphic xmlns:xlink="http://www.w3.org/1999/xlink" xlink:href="zookeys-891-071-g002.jpg" position="float" orientation="portrait" xlink:type="simple" id="oo_358114.jpg"><uri content-type="original_file" xlink:type="simple">https://binary.pensoft.net/fig/358114</uri></graphic></fig><fig id="F3" position="float" orientation="portrait"><object-id xmlns:xlink="http://www.w3.org/1999/xlink" content-type="doi" xlink:type="simple">10.3897/zookeys.891.36027.figure3</object-id><object-id xmlns:xlink="http://www.w3.org/1999/xlink" content-type="arpha" xlink:type="simple">A0278C38-BAF4-5072-B265-67CF01F8833B</object-id><label>Figure 3.</label><caption><p>Forewing drawings of the fossil bumble bees studied herein. Some forewings were mirrored to enable comparison across all specimens <bold>A</bold><italic><tp:taxon-name><tp:taxon-name-part taxon-name-part-type="genus" reg="Oligobombus">Oligobombus</tp:taxon-name-part> <tp:taxon-name-part taxon-name-part-type="species" reg="cuspidatus">cuspidatus</tp:taxon-name-part></tp:taxon-name></italic> (mirrored) <bold>B</bold> Holotype of <italic><tp:taxon-name><tp:taxon-name-part taxon-name-part-type="genus" reg="Calyptapis">Calyptapis</tp:taxon-name-part> <tp:taxon-name-part taxon-name-part-type="species" reg="florissantensis">florissantensis</tp:taxon-name-part></tp:taxon-name></italic> (mirrored) <bold>C</bold><italic><tp:taxon-name><tp:taxon-name-part taxon-name-part-type="genus" reg="Calyptapis">C.</tp:taxon-name-part> <tp:taxon-name-part taxon-name-part-type="species" reg="florissantensis">florissantensis</tp:taxon-name-part></tp:taxon-name></italic><bold>D</bold><tp:taxon-name><tp:taxon-name-part taxon-name-part-type="genus" reg="Bombus">Bombus</tp:taxon-name-part> (<tp:taxon-name-part taxon-name-part-type="subgenus" reg="Paraelectrobombus">Paraelectrobombus</tp:taxon-name-part>) <tp:taxon-name-part taxon-name-part-type="species" reg="patriciae">patriciae</tp:taxon-name-part></tp:taxon-name> (mirrored) <bold>E</bold><tp:taxon-name><tp:taxon-name-part taxon-name-part-type="genus" reg="Bombus">B.</tp:taxon-name-part> (<tp:taxon-name-part taxon-name-part-type="subgenus" reg="Mendacibombus">Mendacibombus</tp:taxon-name-part>) <tp:taxon-name-part taxon-name-part-type="species" reg="beskonakensis">beskonakensis</tp:taxon-name-part></tp:taxon-name><bold>F</bold><tp:taxon-name><tp:taxon-name-part taxon-name-part-type="genus" reg="Bombus">B.</tp:taxon-name-part> (<tp:taxon-name-part taxon-name-part-type="subgenus" reg="Cullumanobombus">Cullumanobombus</tp:taxon-name-part>) <tp:taxon-name-part taxon-name-part-type="species" reg="trophonius">trophonius</tp:taxon-name-part></tp:taxon-name> (mirrored) <bold>G</bold><tp:taxon-name><tp:taxon-name-part taxon-name-part-type="genus" reg="Bombus">B.</tp:taxon-name-part> (<tp:taxon-name-part taxon-name-part-type="subgenus" reg="Cullumanobombus">Cullumanobombus</tp:taxon-name-part>) <tp:taxon-name-part taxon-name-part-type="species" reg="randeckensis">randeckensis</tp:taxon-name-part></tp:taxon-name> (mirrored) <bold>H</bold><italic><tp:taxon-name><tp:taxon-name-part taxon-name-part-type="genus" reg="Bombus">B.</tp:taxon-name-part> <tp:taxon-name-part taxon-name-part-type="species" reg="vetustus">vetustus</tp:taxon-name-part></tp:taxon-name></italic><bold>I</bold><tp:taxon-name><tp:taxon-name-part taxon-name-part-type="genus" reg="Bombus">B.</tp:taxon-name-part> (<tp:taxon-name-part taxon-name-part-type="subgenus" reg="Cullumanobombus">Cullumanobombus</tp:taxon-name-part>) <tp:taxon-name-part taxon-name-part-type="species" reg="pristinus">pristinus</tp:taxon-name-part></tp:taxon-name> (mirrored) <bold>J</bold><tp:taxon-name><tp:taxon-name-part taxon-name-part-type="genus" reg="Bombus">B.</tp:taxon-name-part> (<tp:taxon-name-part taxon-name-part-type="subgenus" reg="Melanobombus">Melanobombus</tp:taxon-name-part>) <tp:taxon-name-part taxon-name-part-type="species" reg="cerdanyensis">cerdanyensis</tp:taxon-name-part></tp:taxon-name>.</p></caption><graphic xmlns:xlink="http://www.w3.org/1999/xlink" xlink:href="zookeys-891-071-g003.jpg" position="float" orientation="portrait" xlink:type="simple" id="oo_358115.jpg"><uri content-type="original_file" xlink:type="simple">https://binary.pensoft.net/fig/358115</uri></graphic></fig></tp:treatment-sec><ref-list><ref id="B23"><mixed-citation xmlns:xlink="http://www.w3.org/1999/xlink" xlink:type="simple"><person-group><name name-style="western"><surname>Dehon</surname><given-names>M</given-names></name><name name-style="western"><surname>Michez</surname><given-names>D</given-names></name><name name-style="western"><surname>Nel</surname><given-names>A</given-names></name><name name-style="western"><surname>Engel</surname><given-names>MS</given-names></name><name name-style="western"><surname>De Meulemeester</surname><given-names>T</given-names></name></person-group> (<year>2014</year>) Wing shape of four new bee fossils (<tp:taxon-name><tp:taxon-name-part taxon-name-part-type="order">Hymenoptera</tp:taxon-name-part></tp:taxon-name>: <tp:taxon-name><tp:taxon-name-part taxon-name-part-type="clade">Anthophila</tp:taxon-name-part></tp:taxon-name>) provides insights to bee evolution. PLoS ONE 9(10): e108865. <ext-link xlink:type="simple" ext-link-type="doi" xlink:href="10.1371/journal.pone.0108865">https://doi.org/10.1371/journal.pone.0108865</ext-link></mixed-citation></ref><ref id="B55"><mixed-citation xmlns:xlink="http://www.w3.org/1999/xlink" xlink:type="simple"><person-group><name name-style="western"><surname>Hines</surname><given-names>HM</given-names></name></person-group> (<year>2008</year>) <article-title>Historical biogeography, divergence times, and diversification patterns of bumblebees (<tp:taxon-name><tp:taxon-name-part taxon-name-part-type="order">Hymenoptera</tp:taxon-name-part></tp:taxon-name>: <tp:taxon-name><tp:taxon-name-part taxon-name-part-type="family">Apidae</tp:taxon-name-part></tp:taxon-name>: <italic><tp:taxon-name><tp:taxon-name-part taxon-name-part-type="genus">Bombus</tp:taxon-name-part></tp:taxon-name></italic>).</article-title><source>Systematic Biology</source><volume>57</volume>: <fpage>58</fpage>–<lpage>75</lpage>. <ext-link xlink:type="simple" ext-link-type="doi" xlink:href="10.1080/10635150801898912">https://doi.org/10.1080/10635150801898912</ext-link></mixed-citation></ref></ref-list></tp:taxon-treatment>
