# Supplementary material for: Morphometric analysis of fossil bumble bees (Hymenoptera, Apidae, Bombini) reveals their taxonomic affinities
Source: Zookeys. 2019 Nov 21;891:71–118. doi: 10.3897/zookeys.891.36027 (PMC6882928; doi:10.3897/zookeys.891.36027)
Supplement: Supplementary material 4 [file zookeys-891-071-s004.xlsx]

## Sheet: Feuil1
		Cross-validation
Defined groups		Andreninae	Oxaeinae	Panurginae	Apinae	Eucerinae	Parasitic Apidae	Xylocopinae	Callomelittinae	Colletinae	Diphaglossinae	Neopasiphaeinae	Halictinae	Nomiinae	Nomiodinae	Rophithinae	Fideliinae	Meganomiinae	Melittinae	Stenotritidae	%
Andrenidae	Andreninae	39	0	0	0	0	0	0	0	0	0	1	0	0	0	0	0	0	0	0	97.5
	Oxaeinae	0	20	0	0	0	0	0	0	0	0	0	0	0	0	0	0	0	0	0	100
	Panurginae	0	0	46	0	1	0	0	0	1	0	0	0	0	0	1	0	0	0	0	93.88
Apidae	Apinae	0	0	0	81	1	1	1	0	0	0	0	0	0	0	0	0	0	0	0	91.01
	Eucerinae	0	0	7	0	92	0	0	0	0	0	0	0	0	0	1	0	0	0	0	92
	Parasitic_Apidae	0	0	0	0	0	208	2	0	0	0	0	0	0	0	0	0	0	0	0	99.05
	Xylocopinae	0	0	0	0	0	1	69	0	0	0	0	0	0	0	0	0	0	0	0	98.57
Colletidae	Callomelittinae	0	0	0	0	0	1	0	11	0	0	0	0	0	0	0	0	0	0	0	91.67
	Colletinae	0	0	0	0	0	0	0	0	20	0	0	0	0	0	0	0	0	0	0	100
	Diphaglossinae	0	0	0	0	0	0	0	0	0	60	0	0	0	0	0	0	0	0	0	100
	Neopasiphaeinae	0	0	0	0	0	0	0	0	0	0	20	0	0	0	0	0	0	0	0	100
Halictidae	Halictinae	1	0	0	0	0	0	0	0	0	0	0	99	0	0	0	0	0	0	0	99
	Nomiinae	0	0	0	0	0	0	0	0	0	0	0	0	20	0	0	0	0	0	0	100
	Nomiodinae	0	0	0	0	0	0	0	0	0	0	0	0	0	20	0	0	0	0	0	100
	Rophithinae	0	0	0	0	0	0	0	0	0	0	0	0	0	0	79	0	0	0	0	100
Megachilidae	Fideliinae	0	0	0	0	0	0	0	0	0	0	0	0	0	0	0	20	0	0	0	100
Melittidae	Meganomiinae	0	0	0	0	0	0	0	0	0	0	0	0	0	0	0	0	15	0	5	75
	Melittinae	2	0	0	0	0	0	0	0	0	0	0	0	0	0	0	0	0	18	0	90
Stenotritidae	Stenotritidae	0	0	0	0	0	0	0	0	0	2	0	0	0	0	0	0	3	0	14	73.68
