# Supplementary material for: Morphometric analysis of fossil bumble bees (Hymenoptera, Apidae, Bombini) reveals their taxonomic affinities
Source: Zookeys. 2019 Nov 21;891:71–118. doi: 10.3897/zookeys.891.36027 (PMC6882928; doi:10.3897/zookeys.891.36027)
Supplement: Supplementary material 10 [file zookeys-891-071-s010.xlsx]

## Sheet: Feuil1
			Appendix 10 Table S10. Mahalanobis distances (MD) between subfamilies centroids and the 988 specimens, and the fossils and subfamilies centroids in the first dataset.
		Family	Subfamily	MD individuals - Centroid Min. - Max.	B. cerdanyensis - Centr. MD (p-value)	B. pristinus - Centr. MD (p-value)	B. vetustus – Centr. MD (p-value)	B. anacolus – Centr. MD (p-value)	B. dilectus – Centr. MD (p-value)	B. luianus – Centr. MD (p-value)	B. randeckensis - Centr. MD (p-value)	B. trophionus – Centr. MD (p-value)	B. patriciae – Centr. MD (p-value)	C. florissantensis UCM - Centr. MD (p-value)	C. florissantensis MCZ - Centr. MD (p-value)	B. beskonakensis - Centr. MD (p-value)	O. cuspidatus – Centr. MD (p-value)
		Andrenidae	Andreninae	1.831 - 5.078	11.647 (<0.001)	11.593 (<0.001)	13.925 (<0.001)	13.229 (<0.001)	13.523 (<0.001)	12.426 (<0.001)	10.958 (<0.001)	11.497 (<0.001)	10.04 (<0.001)	12.066 (<0.001)	11.658 (<0.001)	11.472 (<0.001)	11.872 (<0.001)
			Oxaeinae	1.529 - 3.272	18.714 (<0.001)	19.415 (<0.001)	24.235 (<0.001)	22.99 (<0.001)	20.153 (<0.001)	20.894 (<0.001)	20.014 (<0.001)	21.162 (<0.001)	19.759 (<0.001)	21.386 (<0.001)	21.596 (<0.001)	19.547 (<0.001)	21.631 (<0.001)
			Panurginae	2.733 - 5.644	10.255 (<0.001)	10.359 (<0.001)	13.2 (<0.001)	11.92 (<0.001)	12.252 (<0.001)	11.022 (<0.001)	9.568 (<0.001)	10.104 (<0.001)	8.846 (<0.001)	11.168 (<0.001)	10.642 (<0.001)	10.964 (<0.001)	11.193 (<0.001)
		Apidae	Apinae	2.987 - 9.024	4.93 (1.000)	3.456 (1.000)	9.501 (0.002)	6.896 (1.000)	7.751 (1.000)	4.232 (1.000)	3.476 (1.000)	4.011 (1.000)	6.163 (0.983)	7.05 (0.248)	5.518 (1.000)	5.714 (1.000)	4.598 (1.000)
			Eucerinae	2.311 - 8.237	7.722 (<0.001)	7.965 (<0.001)	8.854 (0.998)	8.541 (<0.001)	10.415 (<0.001)	8.538 (<0.001)	6.515 (<0.001)	7.849 (<0.001)	6.81 (0.016)	6.908 (0.751)	6.69 (<0.001)	6.959 (<0.001)	7.263 (<0.001)
			"Parasitic"	2.373 - 7.789	9.655 (<0.001)	9.102 (<0.001)	11.008 (<0.001)	10.301 (<0.001)	11.497 (<0.001)	9.362 (<0.001)	8.345 (<0.001)	9.608 (<0.001)	8.412 (<0.001)	8.559 (<0.001)	8.243 (<0.001)	8.426 (<0.001)	8.378 (<0.001)
			Xylocopinae	2.287 - 6.804	10.057 (<0.001)	9.77 (<0.001)	10.588 (<0.001)	10.136 (<0.001)	9.985 (<0.001)	9.133 (<0.001)	7.852 (<0.001)	9.83 (<0.001)	7.746 (<0.001)	7.819 (<0.001)	7.965 (<0.001)	9.03 (<0.001)	8.919 (<0.001)
		Colletidae	Callomelittinae	1.3 - 5.458	11.398 (<0.001)	10.214 (<0.001)	11.969 (<0.001)	13.469 (<0.001)	13.888 (<0.001)	11.111 (<0.001)	9.808 (<0.001)	9.769 (<0.001)	9.746 (<0.001)	11.887 (<0.001)	10.551 (<0.001)	11.475 (<0.001)	11.411 (<0.001)
			Colletinae	1.511 - 3.459	12.727 (<0.001)	10.798 (<0.001)	10.549 (<0.001)	13.095 (<0.001)	13.247 (<0.001)	12.192 (<0.001)	10.439 (<0.001)	10.912 (<0.001)	10.083 (<0.001)	10.831 (<0.001)	10.13 (<0.001)	11.527 (<0.001)	11.264 (<0.001)
			Neopasiphaeinae	1.876 - 5.382	10.832 (<0.001)	9.316 (<0.001)	9.799 (<0.001)	11.18 (<0.001)	12.469 (<0.001)	10.498 (<0.001)	8.537 (<0.001)	8.329 (<0.001)	8.72 (<0.001)	10.113 (<0.001)	9.205 (<0.001)	10.273 (<0.001)	9.816 (<0.001)
			Diphaglossinae	2.59 - 5.402	8.893 (<0.001)	8.653 (<0.001)	10.855 (<0.001)	9.842 (<0.001)	11.38 (<0.001)	9.352 (<0.001)	8.06 (<0.001)	9.197 (<0.001)	8.654 (<0.001)	9.629 (<0.001)	8.896 (<0.001)	7.807 (<0.001)	9.212 (<0.001)
		Halictidae	Halictinae	2.065 - 6.545	12.335 (<0.001)	11.768 (<0.001)	13.473 (<0.001)	12.759 (<0.001)	13.041 (<0.001)	11.901 (<0.001)	11.013 (<0.001)	11.659 (<0.001)	11.219 (<0.001)	12.031 (<0.001)	11.814 (<0.001)	12.015 (<0.001)	11.849 (<0.001)
			Nomiinae	2.426 - 5.513	11.780 (<0.001)	11.44 (<0.001)	11.872 (<0.001)	13.041 (<0.001)	14.501 (<0.001)	12.101 (<0.001)	10.518 (<0.001)	11.347 (<0.001)	10.814 (<0.001)	10.111 (<0.001)	10.338 (<0.001)	11.908 (<0.001)	11.416 (<0.001)
			Nomioidinae	2.199 - 6.9	15.345 (<0.001)	14.029 (<0.001)	14.795 (<0.001)	15.255 (<0.001)	14.569 (<0.001)	14.396 (<0.001)	13.809 (<0.001)	14.588 (<0.001)	13.045 (<0.001)	13.481 (<0.001)	13.843 (<0.001)	14.931 (<0.001)	14.337 (<0.001)
			Rophithinae	2.018 - 6.364	11.848 (<0.001)	11.15 (<0.001)	13.09 (<0.001)	12.613 (<0.001)	12.975 (<0.001)	11.89 (<0.001)	10.248 (<0.001)	11.419 (<0.001)	9.883 (<0.001)	11.394 (<0.001)	11.584 (<0.001)	11.606 (<0.001)	11.252 (<0.001)
		Megachilidae	Fideliinae	3.443 - 4;976	13.272 (<0.001)	12.712 (<0.001)	13.908 (<0.001)	12.527 (<0.001)	13.48 (<0.001)	12.934 (<0.001)	11.691 (<0.001)	12.017 (<0.001)	11.246 (<0.001)	12.2249 (<0.001)	11.638 (<0.001)	11.989 (<0.001)	11.194 (<0.001)
		Melittidae	Meganomiinae	1.973 - 7.006	8.56 (<0.001)	9.179 (<0.001)	12.684 (<0.001)	9.62 (<0.001)	11.146 (<0.001)	9.28 (<0.001)	8.346 (<0.001)	8.531 (<0.001)	8.51 (<0.001)	9.99 (<0.001)	8.977 (<0.001)	8.204 (<0.001)	8.469 (<0.001)
			Melittinae	2.426 - 5.513	10.935 (<0.001)	10.855 (<0.001)	12.075 (<0.001)	11.139 (<0.001)	12.279 (<0.001)	11.290 (<0.001)	9.351 (<0.001)	10.06 (<0.001)	8.369 (<0.001)	10.444 (<0.001)	10.166 (<0.001)	10.212 (<0.001)	9.314 (<0.001)
		Stenotritidae	Stenotritidae	2.119 - 6.39	9.838 (<0.001)	9.711 (<0.001)	12.734 (<0.001)	11.901 (<0.001)	12.881 (<0.001)	10.545 (<0.001)	9.398 (<0.001)	9.114 (<0.001)	9.619 (<0.001)	11.493 (<0.001)	10.414 (<0.001)	9.827 (<0.001)	10.113 (<0.001)
