# Supplementary material for: Morphometric analysis of fossil bumble bees (Hymenoptera, Apidae, Bombini) reveals their taxonomic affinities
Source: Zookeys. 2019 Nov 21;891:71–118. doi: 10.3897/zookeys.891.36027 (PMC6882928; doi:10.3897/zookeys.891.36027)
Supplement: Supplementary material 11 [file zookeys-891-071-s011.xlsx]

## Sheet: Feuil1
Appendix 11 Table S11. Mahalanobis distances (MD) between tribes centroids and the 988 specimens, and the fossils and tribes centroids in the first dataset.
Family	Subfamily	Tribe	MD individuals - Centroid		B. cerdanyensis	p-value	B. pristinus	p-value	B. vetustus	p-value	B. anacolus	p-value	B. dilectus	p-value	B. luianus	p-value	B. randeckensis	p-value	B. trophonius	p-value	B. beskonakensis	p-value	B. patriciae	p-value	C. florissantensis UCM	p-value	C. florissantensis MCZ	p-value	O. cuspidatus	p-value
			Min.	Max.	Centr. MD		Centr. MD		Centr. MD		Centr. MD		Centr. MD		Centr. MD		Centr. MD		Centr. MD		Centr. MD		Centr. MD		Centr. MD		Centr. MD		Centr. MD
And.	Andreninae	Andrenini	3.719	6.715	17.323	2.888e-54	18.006	2.844e-61	18.162	1.023e-33	17.052	1.621e-33	18.098	9.997e-30	17.832	6.605e-53	15.391	4.809e-42	15.703	7.579e-42	15.220	4.691e-30	14.255	1.173e-25	15.241	2.293e-32	14.785	1.331e-28	16.195	3.389e-35
		Euherbstiini	2.986	5.456	15.816	2.016e-43	16.038	9.987e-47	17.735	2.172e-30	16.557	6.713e-30	17.290	1.639e-23	16.773	6.012e-45	14.596	7.226e-37	14.620	1.037e-34	13.987	3.107e-22	12.694	1.599e-16	14.988	1.051e-30	14.266	2.498e-25	15.284	5.717e-29
	Oxaeinae	-	2.303	4.917	25.414	2.377e-129	26.457	7.218e-143	30.079	1.485e-158	28.696	3.486e-149	26.047	6.391e-106	27.002	3.536e-142	25.643	2.143e-133	26.435	4.819e-140	24.607	3.063e-111	25.360	3.475e-121	27.033	1.285e-140	27.003	1.785e-139	27.937	9.953e-148
	Panurginae	Melitturgini	4.390	7.251	16.826	1.328e-50	18.017	2.182e-61	19.247	1.488e-42	18.184	3.375e-42	17.840	9.794e-28	18.125	3.275e-55	16.092	7.393e-47	16.133	7.671e-45	16.561	2.467e-39	15.942	9.628e-37	16.854	1.250e-43	15.951	2.067e-36	17.322	2.01e-43
		Nolanomelissini	2.062	4.327	18.911	4.554e-67	19.114	1.651e-70	20.619	1.041e-54	18.831	1.124e-47	18.994	3.075e-37	19.775	4.520e-69	17.210	3.205e-55	18.272	4.267e-61	17.264	8.959e-45	17.169	7.695e-46	18.223	2.458e-54	17.398	3.653e-47	18.728	1.041e-54
		Protandrenini	3.630	6.671	17.274	6.721e-54	18.667	1.549e-66	18.766	1.481e-38	18.429	4.022e-44	19.363	5.150e-40	17.740	3.391e-52	16.183	1.792e-47	16.336	2.999e-46	16.965	2.982e-42	14.508	3.112e-27	17.180	5.074e-46	16.940	1.894e-43	17.825	3.097e-47
Api.	Apinae	Apini	4.150	6.079	25.543	8.903e-131	25.086	1.603e-127	24.952	2.742e-97	23.292	3.531e-88	23.914	8.906e-83	23.680	1.284e-105	24.060	2.646e-116	23.368	7.079e-107	25.171	2.482e-117	26.556	1.154e-134	24.597	2.669e-113	23.032	2.499e-96	23.069	8.253e-94
		Bombini	2.938	7.270	7.315	1.000000e+00	6.736	1.000e+00	13.339	1.000e+00	11.840	8.192e-01	14.290	6.123e-03	8.814	1.000e+00	6.828	1.000e+00	7.565	1.000e+00	9.827	1.000e+00	9.402	1.000e+00	13.490	1.915e-21	11.922	5.319e-12	12.429	8.642e-12
		Centridini	5.477	10.251	15.478	3.958e-41	15.050	4.686e-40	18.189	6.248e-34	16.381	1.206e-28	17.928	2.168e-28	15.118	1.740e-33	14.053	1.731e-33	14.017	5.813e-31	13.437	5.820e-19	14.691	2.142e-28	15.550	1.951e-34	14.621	1.485e-27	15.913	3.12e-33
		Electrapini	7.734	10.275	15.826	5.132e-44	14.711	2.174e-38	14.841	1.948e-10	11.866	1.808e-01	14.913	2.044e-07	13.809	8.699e-26	12.948	1.560e-27	12.811	1.841e-24	13.723	3.594e-21	13.792	2.317e-23	9.174	1.000e+00	9.371	9.980e-01	10.056	1.0000
		Euglossini	4.138	9.073	14.122	2.051e-32	15.231	3.001e-41	17.029	4.709e-25	15.830	8.666e-25	15.497	9.469e-11	14.300	2.936e-28	13.563	1.511e-30	12.822	5.324e-24	13.554	1.203e-19	14.051	2.125e-24	14.012	1.458e-24	13.659	1.192e-21	14.157	9.124e-19
		Melikertini	5.949	7.162	15.451	9.110e-42	15.310	1.348e-42	16.174	1.018e-19	12.770	1.326e-06	16.355	1.653e-17	15.091	3.913e-34	12.793	5.729e-27	12.733	2.499e-24	14.994	2.139e-29	13.472	9.205e-22	13.039	1.141e-19	13.031	7.854e-19	12.697	4.475e-14
	Eucerinae	Ancylaini	3.746	6.634	14.426	2.704e-34	15.970	2.973e-46	15.555	1.263e-14	14.955	6.144e-19	15.830	5.155e-13	15.345	5.474e-35	14.129	5.952e-34	14.214	3.587e-32	12.354	6.777e-13	13.135	5.424e-19	13.024	9.218e-19	12.734	2.389e-16	13.848	6.963e-20
		Emphorini	4.927	6.790	14.885	3.244e-37	14.992	1.123e-39	15.621	4.495e-15	14.585	1.441e-16	16.449	2.379e-17	15.047	5.113e-33	12.449	2.958e-24	13.033	3.493e-25	12.616	2.584e-14	12.754	7.49e-17	12.915	3.773e-18	12.135	4.106e-13	13.557	3.713e-18
		Eucerini	3.804	5.433	15.591	6.866e-42	17.104	2.124e-54	18.037	9.835e-33	16.650	1.419e-30	16.954	5.166e-21	16.702	1.971e-44	14.540	1.649e-36	16.119	1.017e-44	13.926	7.223e-22	14.519	2.644e-27	14.851	8.112e-30	14.556	3.834e-27	15.512	1.707e-30
		Exomalopsini	4.364	11.047	15.805	2.393e-43	16.237	4.027e-48	16.719	8.774e-23	16.460	3.338e-29	17.673	2.030e-26	17.316	5.747e-49	14.040	2.109e-33	14.212	3.680e-32	14.679	1.517e-26	13.071	1.248e-18	13.998	1.781e-24	13.534	6.510e-21	15.194	2.236e-28
		Tapinotaspidini	3.995	6.813	14.854	5.098e-37	16.607	9.213e-51	16.009	9.715e-18	15.644	1.623e-23	16.697	3.850e-19	15.331	6.828e-35	13.285	6.251e-29	13.649	9.446e-29	14.378	1.213e-24	12.990	3.578e-18	14.354	1.141e-26	13.837	1.027e-22	15.228	1.334e-28
	"Parasitic"	Anthophorini	4.721	7.471	17.040	3.706e-52	15.871	1.436e-45	18.211	4.188e-34	16.809	9.919e-32	19.015	4.114e-37	16.147	1.790e-40	14.1834	2.753e-34	15.155	3.568e-38	14.347	1.892e-24	13.817	5.525e-23	15.000	8.715e-31	15.131	7.515e-31	16.461	4.367e-37
		Brachynomadini	3.326	6.777	17.840	3.259e-58	17.506	2.027e-57	19.764	6.618e-47	17.9120	4.180e-40	19.206	1.058e-38	17.650	1.679e-51	15.8823	2.220e-45	15.797	1.735e-42	15.668	4.613e-33	14.569	1.275e-27	15.802	3.779e-36	18.562	2.967e-56	17.496	1.035e-44
		Coelioxoidini	2.964	5.697	19.096	1.372e-68	21.005	5.612e-87	21.761	3.236e-65	19.929	6.478e-57	20.257	5.216e-48	20.612	2.078e-76	18.750	3.038e-67	18.677	2.405e-64	18.800	8.397e-57	18.331	8.539e-55	18.959	2.766e-60	15.378	1.719e-32	19.096	9.97e-58
		Epeolini	4.179	7.213	18.037	9.530e-60	16.501	5.341e-50	18.673	8.459e-38	17.289	2.794e-35	20.615	7.048e-51	18.002	3.177e-54	15.628	1.225e-43	15.238	1.020e-38	16.067	8.179e-36	14.419	1.119e-26	16.229	4.050e-39	15.864	8.745e-36	17.174	2.71e-42
		Ericrocridini	5.633	8.553	19.693	2.543e-73	18.009	2.682e-61	21.343	5.285e-61	20.033	1.624e-57	23.088	2.379e-74	19.427	8.273e-66	18.191	1.832e-62	18.407	7.116e-62	17.048	7.252e-43	17.631	4.971e-49	18.099	4.667e-53	18.270	1.278e-53	19735	8.181e-63
		Isepeolini	4.008	6.896	19.854	1.066e-74	21.208	1.533e-88	21.235	5.266e-60	21.714	9.358e-73	21.127	1.582e-55	20.948	3.810e-79	18.813	1.855e-67	19.149	6.324e-68	19.303	1.151e-60	18.165	3.487e-53	20.475	5.772e-73	19.658	4.777e-65	21.073	1.131e-74
		Melectini	5.000	7.766	21.651	6.798e-91	19.997	1.058e-77	22.619	3.517e-73	20.708	1.702e-63	22.749	5.680e-71	21.583	5.233e-85	19.530	1.988e-73	18.696	3.316e-64	19.969	2.404e-66	18.626	7.225e-57	20.144	4.800e-70	19.781	4.195e-66	20.032	2.222e-65
		Nomadini	3.557	6.965	20.362	3.872e-79	18.143	2.389e-62	20.992	8.834e-58	18.748	1.068e-46	21.781	1.279e-61	19.786	7.288e-69	17.257	2.846e-55	16.830	8.304e-50	17.161	1.045e-43	16.541	6.029e-41	17.523	1.319e-48	16.814	1.595e-42	18.892	9.567e-56
		Osirini	6.170	10.491	15.844	1.289e-43	16.060	6.999e-47	17.683	5.534e-30	16.810	9.746e-32	18.425	2.555e-32	16.296	1.590e-41	13.700	2.318e-31	14.182	5.662e-32	14.208	1.376e-23	12.939	6.976e-18	14.618	2.489e-28	14.386	4.481e-26	16.343	3.027e-36
		Protepeolini	4.201	7.562	18.373	2.076e-62	19.199	6.439e-71	19.854	1.103e-47	19.536	2.992e-53	19.141	3.739e-38	18.265	2.662e-56	17.452	9.602e-57	18.255	1.151e-60	16.518	5.338e-39	15.934	1.151e-36	17.386	1.450e-47	17.082	1.675e-44	18.32	3.994e-51
		Rhathymini	2.754	6.374	16.173	6.607e-46	15.878	1.284e-45	17.606	2.153e-29	16.527	1.098e-29	18.772	4.069e-35	15.083	2.939e-33	14.506	2.673e-36	15.055	1.625e-37	14.063	1.067e-22	14.220	1.949e-25	13.678	1.497e-22	14.100	2.608e-24	15.67	1.444e-31
	Xylocopinae	Ceratinini	3.443	7.035	18.624	2.010e-64	19.734	1.935e-75	19.831	1.742e-47	17.959	2.086e-40	17.047	1.059e-21	18.749	3.446e-60	17.006	2.097e-53	17.257	5.761e-53	17.721	5.991e-48	16.744	2.077e-42	16.513	3.879e-41	15.744	5.819e-35	16.683	1.118e-38
		Manuelinii	2.890	8.424	16.634	3.455e-49	18.060	1.069e-61	18.683	7.031e-38	17.669	3.663e-38	18.427	2.478e-32	17.578	5.943e-51	15.145	2.069e-40	16.445	5.025e-47	15.424	2.048e-31	14.911	8.245e-30	15.195	4.606e-32	15.436	7.025e-33	17.081	1.341e-41
		Tetrapediini	2.499	4.709	14.495	4.938e-35	14.232	3.716e-35	14.749	1.271e-09	13.627	5.318e-11	13.879	9.939e-01	13.277	1.944e-22	11.070	1.623e-17	12.678	1.666e-23	12.005	2.381e-11	11.085	1.625e-08	10.653	7.193e-07	10.061	2.040e-03	12.316	1.754e-11
		Xylocopini	4.377	8.704	26.021	3.895e-136	26.243	2.024e-140	26.261	7.778e-112	25.421	1.050e-110	25.927	1.453e-104	24.808	1.702e-117	23.811	1.010e-113	23.930	1.193e-112	23.804	8.418e-103	22.982	3.216e-96	24.150	1.408e-108	24.095	3.319e-107	26.596	7.57e-132
Col.	Callomelittinae	-	1.920	7.752	18.056	4.058e-60	17.777	1.028e-59	19.070	2.789e-41	20.063	5.327e-58	20.729	3.963e-52	18.675	8.272e-60	16.186	1.030e-47	15.843	5.0167e-43	17.229	1.972e-44	14.884	7.426e-30	18.274	1.147e-54	16.807	1.063e-42	18.773	5.386e-55
	Colletinae	Colletini	3.014	5.647	19.633	8.247e-73	19.072	7.381e-70	18.765	1.497e-38	20.036	1.502e-57	19.708	6.168e-43	20.112	1.085e-71	17.594	8.035e-58	17.821	2.934e-57	17.638	2.627e-47	17.197	9.510e-46	17.918	1.204e-51	16.568	9.650e-41	18.557	5.074e-53
	Neopasiphaeinae	-	4.250	8.134	17.920	7.743e-59	17.190	4.906e-55	16.929	2.573e-24	17.385	5.238e-36	18.263	5.014e-31	17.728	4.235e-52	15.073	6.166e-40	14.546	3.050e-34	16.359	7.278e-38	15.033	1.323e-30	16.478	6.946e-41	14.954	1.078e-29	16.733	4.84e-39
	Diphaglossinae	Caupolicanini	3.672	7.058	17.860	2.285e-58	15.961	3.414e-46	18.668	9.293e-38	17.539	3.599e-37	20.668	2.322e-51	16.925	4.638e-46	14.728	1.054e-37	15.365	1.456e-39	15.360	5.465e-31	14.949	4.662e-30	17.007	9.768e-45	16.745	5.048e-42	18.055	4.974e-49
		Diphaglossini	2.808	5.104	17.680	5.546e-57	18.273	2.220e-63	19.718	1.626e-46	18.301	4.234e-43	19.387	3.225e-40	18.322	9.440e-57	16.685	4.709e-51	17.025	3.071e-51	16.033	1.429e-35	17.056	1.068e-44	17.739	2.923e-50	16.911	3.076e-43	18.104	2.061e-49
		Dissoglottini	2.337	6.357	17.190	2.869e-53	17.805	1.034e-59	18.664	9.981e-38	18.029	5.906e-41	18.703	1.482e-34	18.279	2.084e-56	16.738	1.926e-51	16.911	2.107e-50	15.823	4.046e-34	16.899	1.527e-43	17.190	4.310e-46	15.658	2.227e-34	16.814	1.23e-39
Hal.	Halictinae	Augochlorini	4.642	8.073	20.183	1.451e-77	20.727	3.708e-84	21.367	3.165e-61	20.179	8.528e-59	20.500	7.363e-50	20.351	8.700e-74	18.700	1.531e-66	18.701	3.035e-64	19.220	5.702e-60	18.517	5.512e-56	19.254	2.004e-62	18.852	2.594e-58	19.458	1.858e-60
		Caenohalictini	2.343	7.827	20.349	5.101e-79	20.888	1.280e-85	21.061	2.097e-58	20.889	3.950e-65	19.999	1.895e-45	20.678	1.049e-76	19.079	1.193e-69	18.769	8.561e-65	19.291	1.462e-60	17.854	9.444e-51	19.550	6.420e-65	18.875	1.690e-58	19.558	2.627e-61
		Halictini	3.307	9.214	19.971	1.028e-75	20.287	3.045e-80	20.773	8.611e-56	20.401	9.513e-61	20.107	2.172e-46	20.273	4.169e-73	18.167	2.845e-62	18.153	7.458e-60	18.903	2.390e-57	17.213	7.242e-46	19.456	3.993e-64	18.813	5.415e-58	19.563	2.38e-61
		Sphecodini	2.556	6.122	20.350	4.983e-79	20.894	1.148e-85	21.758	6.854e-65	20.659	4.724e-63	21.374	8.449e-58	20.866	2.117e-78	18.271	4.295e-63	18.550	5.092e-63	19.918	6.658e-66	17.996	7.395e-52	20.003	8.170e-69	19.394	8.145e-63	20.175	1.244e-66
		Thrinchostomatini	3.761	8.469	20.682	5.492e-82	21.972	1.040e-95	20.736	1.869e-55	20.743	8.355e-64	22.009	8.685e-64	20.968	2.488e-79	19.453	8.900e-73	19.208	2.052e-68	20.388	5.104e-70	20.393	7.779e-72	19.648	9.326e-66	19.581	2.139e-64	20;268	1.9e-67
	Nomiinae	-	3.853	7.410	17.848	2.830e-58	19.033	1.545e-69	18.244	2.314e-34	18.942	2.773e-48	19.848	3.800e-44	18.795	1.447e-60	16.554	4.167e-50	16.919	1.853e-50	17.374	2.668e-45	16.222	1.135e-38	15.781	5.259e-36	15.682	1.537e-34	17.957	2.869e-48
	Nomioidinae	-	3.637	10.407	22.105	3.263e-95	22.013	4.301e-96	21.395	1.745e-61	21.780	2.219e-73	21.679	1.185e-60	21.986	8.073e-89	20.342	1.867e-80	20.359	2.644e-78	21.312	2.212e-78	19.272	3.497e-62	19.843	2.007e-67	19.883	5.496e-67	20.912	3.288e-73
	Rophithinae	Conanhalictini	3.401	9.113	20.173	1.779e-77	21.086	2.022e-87	20.593	3.567e-54	21.078	7.613e-67	21.330	2.129e-57	21.030	6.880e-80	18.863	7.197e-68	18.903	6.798e-66	20.484	7.261e-71	18.063	2.209e-52	19.827	2.753e-67	19.712	1.638e-65	20.337	4.693e-68
		Penapini	3.338	8.272	21.733	1.078e-91	22.335	3.220e-99	21.909	2.430e-66	21.756	3.523e-73	21.315	2.791e-57	22.397	8.412e-93	19.816	6.870e-76	20.153	1.644e-76	21.064	3.974e-76	19.591	6.802e-65	21.072	2.277e-78	20.654	8.523e-74	21.005	4.51e-74
		Rophitini	3.945	8.817	19.876	6.807e-75	20.104	1.219e-78	20.738	1.803e-55	19.452	1.540e-52	19.799	1.006e-43	20.106	1.233e-71	17.578	1.061e-57	17.940	3.437e-58	18.334	9.515e-53	16.846	3.749e-43	18.314	9.329e-55	17.688	4.486e-49	18.41	7.662e-52
		Xeralictini	2.711	6.309	18.434	6.947e-63	18.712	6.683e-67	19.813	2.512e-47	18.099	1.667e-41	18.549	2.607e-33	18.785	1.753e-60	16.103	6.548e-47	17.389	5.796e-54	16.850	2.078e-41	15.631	1.386e-34	16.444	1.200e-40	16.404	1.444e-39	17.456	2.08e-44
Meg.	Fideliinae	Fideliini	5.212	7.071	21.244	4.203e-87	20.690	8.052e-84	22.132	1.884e-68	19.887	2.959e-56	21.256	1.029e-56	21.015	9.455e-80	18.857	8.105e-68	19.066	3.106e-67	18.386	3.678e-53	18.447	2.004e-55	19.291	9.749e-63	18.434	6.246e-55	19.647	4.576e-62
Mel.	Meganomiinae	-	3.700	8.503	15.810	2.219e-43	15.633	6.077e-44	18.750	1.987e-38	15.381	9.607e-22	17.663	2.388e-26	16.070	6.202e-40	14.037	2.169e-33	13.634	1.143e-28	13.669	2.500e-20	13.983	5.504e-24	15.396	2.132e-33	14.039	6.189e-24	14.848	4.035e-26
	Melittinae	Melittini	4.023	6.914	17.698	4.0394e-57	18.237	4.272e-63	18.681	7.216e-38	17.143	3.430e-34	18.397	4.339e-32	18.236	4.552e-56	15.483	1.169e-42	15.935	1.927e-43	15.752	1.241e-33	14.901	9.518e-30	16.108	2.871e-38	15.294	6.252e-32	16.291	7.089e-36
Ste.	-	-	3.455	9.803	16.834	1.160e-50	16.174	1.068e-47	18.855	2.637e-39	17.331	1.275e-35	19.165	2.228e-38	17.145	1.033e-47	14.956	3.377e-39	14.237	2.469e-32	15.109	2.404e-29	15.160	1.864e-31	16.938	3.012e-44	15.456	4.964e-33	16.217	2.238e-35
